# Supplementary material for: 3-(Ferrocen-1-ylcarbon­yl)-1-methyl-4-(4-methyl­phen­yl)spiro­[pyrrolidine-2,11′-indeno­[1,2-b]quinoxaline]
Source: Acta Crystallogr Sect E Struct Rep Online. 2012 Sep 15;68(Pt 10):m1274. doi: 10.1107/S1600536812036951 (PMC3470153; doi:10.1107/S1600536812036951)
Supplement: Supplementary file 1 [file e-68-m1274-sup1.cif]

##############################################################################
#                                                                            #
# This CIF contains the data in a paper accepted for publication in          #
# Acta Crystallographica Section E. It conforms to the requirements of       #
# Notes for Authors for Acta Crystallographica Section E, and has been       #
# peer reviewed under the auspices of the IUCr Commission on Journals.       #
#                                                                            #
# Full details of the Crystallographic Information File format               #
# are given in the paper "The Crystallographic Information File (CIF):       #
# a New Standard Archive File for Crystallography" by S. R. Hall, F. H.      #
# Allen and I. D. Brown [Acta Cryst. (1991), A47, 655-685].                  #
#                                                                            #
# The current version of the core CIF dictionary is obtainable from          #
# ftp://ftp.iucr.org/pub/cif_core.dic.                                       #
#                                                                            #
# Software is freely available for graphical display of the structure(s)     #
# in this CIF. For information consult the CIF software page                 #
# http://www.iucr.org/resources/cif/software.                                #
#                                                                            #
# This file may be used for bona fide research purposes within the           #
# scientific community so long as proper attribution is given to the journal # 
# article from which it was obtained.                                        #
#                                                                            #
##############################################################################
data_global
_audit_creation_method     SHELXL-97
_journal_date_recd_electronic     2012-08-20
_journal_date_accepted     2012-08-27
_journal_name_full     'Acta Crystallographica, Section E'
_journal_year     2012
_journal_volume     68
_journal_issue     10
_journal_page_first     m1274
_journal_page_last     m1274
_journal_paper_category     QM
_journal_paper_doi     10.1107/S1600536812036951
_journal_coeditor_code     BT6825
_publ_contact_author_name     'Prof. D. Velmurugan.'
_publ_contact_author_address
;
    Centre of Advanced Study in Crystallography and Biophysics
    University of Madras
    Maraimalai Campus (Guindy Campus)
    Chennai 600 025
    India
;
_publ_contact_author_email     'shirai2011@gmail.com'
_publ_contact_author_fax     '044 091 2499 3057'
_publ_contact_author_phone     '044 091 2448 4170'
_publ_section_title
;\
3-(Ferrocen-1-ylcarbonyl)-1-methyl-4-(4-methylphenyl)spiro[pyrrolidine-2,11'-\
indeno[1,2-<i>b</i>]quinoxaline]
;
loop_
    _publ_author_name
    _publ_author_address
    'B. Vijayakumar'
;
Centre of Advanced Study in Crystallography and Biophysics
University of Madras
Maraimalai (Guindy) Campus
Chennai 600 025
India
;
    'D. Gavaskar'
;
Department of Organic Chemistry,
University of Madras
Maraimalai (Guindy) Campus
Chennai 600 025
India
;
    'T. Srinivasan'
;
Centre of Advanced Study in Crystallography and Biophysics
University of Madras
Maraimalai (Guindy) Campus
Chennai 600 025
India
;
    'R. Raghunathan'
;
Department of Organic Chemistry,
University of Madras
Maraimalai (Guindy) Campus
Chennai 600 025
India
;
    'D. Velmurugan'
;
Centre of Advanced Study in Crystallography and Biophysics
University of Madras
Maraimalai (Guindy) Campus
Chennai 600 025
India
;
data_I
_audit_creation_method     SHELXL-97
_chemical_name_systematic
;
3-(Ferrocen-1-ylcarbonyl)-1-methyl-4-(4-methylphenyl)spiro[pyrrolidine-2,11'-
indeno[1,2-<i>b</i>]quinoxaline]
;
_chemical_name_common     ?
_chemical_formula_moiety     'C37 H31 Fe N3 O'
_chemical_formula_sum     'C37 H31 Fe N3 O'
_chemical_formula_iupac     '[Fe (C5 H5) (C32 H26 N3 O)]'
_chemical_formula_weight     589.50
_chemical_melting_point     ?
_symmetry_cell_setting     monoclinic
_symmetry_space_group_name_H-M     'P 21/n'
_symmetry_space_group_name_Hall     '-P 2yn'
loop_
    _symmetry_equiv_pos_as_xyz
    'x, y, z'
    '-x+1/2, y+1/2, -z+1/2'
    '-x, -y, -z'
    'x-1/2, -y-1/2, z-1/2'
_cell_length_a     11.5966(3)
_cell_length_b     11.8658(3)
_cell_length_c     20.9383(6)
_cell_angle_alpha     90.00
_cell_angle_beta     90.616(2)
_cell_angle_gamma     90.00
_cell_volume     2881.01(13)
_cell_formula_units_Z     4
_cell_measurement_reflns_used     7145
_cell_measurement_theta_min     1.95
_cell_measurement_theta_max     28.34
_cell_measurement_temperature     293(2)
_exptl_crystal_description     Block
_exptl_crystal_colour     Brown
_exptl_crystal_size_max     0.2
_exptl_crystal_size_mid     0.2
_exptl_crystal_size_min     0.2
_exptl_crystal_density_diffrn     1.359
_exptl_crystal_density_meas     ?
_exptl_crystal_density_method     'not measured'
_exptl_crystal_F_000     1232
_exptl_absorpt_coefficient_mu     0.559
_exptl_absorpt_correction_type     none
_exptl_absorpt_process_details     ?
_exptl_absorpt_correction_T_min     ?
_exptl_absorpt_correction_T_max     ?
_exptl_special_details     ?
_diffrn_ambient_temperature     293(2)
_diffrn_radiation_type     MoK\a
_diffrn_radiation_wavelength     0.71073
_diffrn_radiation_source     'fine-focus sealed tube'
_diffrn_radiation_monochromator     graphite
_diffrn_measurement_device_type     'Bruker SMART APEXII area-detector'
_diffrn_measurement_method     '\w and \f scans'
_diffrn_detector_area_resol_mean     ?
_diffrn_reflns_number     26509
_diffrn_reflns_av_R_equivalents     0.0255
_diffrn_reflns_av_sigmaI/netI     0.0276
_diffrn_reflns_theta_min     1.95
_diffrn_reflns_theta_max     28.34
_diffrn_reflns_theta_full     28.34
_diffrn_measured_fraction_theta_max     0.994
_diffrn_measured_fraction_theta_full     0.994
_diffrn_reflns_limit_h_min     -14
_diffrn_reflns_limit_h_max     15
_diffrn_reflns_limit_k_min     -15
_diffrn_reflns_limit_k_max     14
_diffrn_reflns_limit_l_min     -27
_diffrn_reflns_limit_l_max     25
_diffrn_standards_number     ?
_diffrn_standards_interval_count     ?
_diffrn_standards_interval_time     ?
_diffrn_standards_decay_%     ?
_refine_special_details
;
 Refinement of F^2^ against ALL reflections.  The weighted R-factor wR and
 goodness of fit S are based on F^2^, conventional R-factors R are based
 on F, with F set to zero for negative F^2^. The threshold expression of
 F^2^ > 2sigma(F^2^) is used only for calculating R-factors(gt) etc. and is
 not relevant to the choice of reflections for refinement.  R-factors based
 on F^2^ are statistically about twice as large as those based on F, and R-
 factors based on ALL data will be even larger.
;
_reflns_number_total     7145
_reflns_number_gt     5247
_reflns_threshold_expression     I>2sigma(I)
_refine_ls_structure_factor_coef     Fsqd
_refine_ls_matrix_type     full
_refine_ls_R_factor_all     0.0582
_refine_ls_R_factor_gt     0.0372
_refine_ls_wR_factor_gt     0.0985
_refine_ls_wR_factor_ref     0.1102
_refine_ls_goodness_of_fit_ref     1.015
_refine_ls_restrained_S_all     1.015
_refine_ls_number_reflns     7145
_refine_ls_number_parameters     381
_refine_ls_number_restraints     0
_refine_ls_hydrogen_treatment     constr
_refine_ls_weighting_scheme     calc
_refine_ls_weighting_details
         'calc w=1/[\s^2^(Fo^2^)+(0.0573P)^2^+0.5923P] where P=(Fo^2^+2Fc^2^)/3'
_atom_sites_solution_hydrogens     geom
_atom_sites_solution_primary     direct
_atom_sites_solution_secondary     difmap
_refine_ls_shift/su_max     0.023
_refine_ls_shift/su_mean     0.000
_refine_diff_density_max     0.262
_refine_diff_density_min     -0.306
_refine_ls_extinction_method     none
_refine_ls_extinction_coef     ?
loop_
    _atom_type_symbol
    _atom_type_description
    _atom_type_scat_dispersion_real
    _atom_type_scat_dispersion_imag
    _atom_type_scat_source
    'C' 'C' 0.0033 0.0016
                         'International Tables Vol C Tables 4.2.6.8 and 6.1.1.4'
    'H' 'H' 0.0000 0.0000
                         'International Tables Vol C Tables 4.2.6.8 and 6.1.1.4'
    'N' 'N' 0.0061 0.0033
                         'International Tables Vol C Tables 4.2.6.8 and 6.1.1.4'
    'O' 'O' 0.0106 0.0060
                         'International Tables Vol C Tables 4.2.6.8 and 6.1.1.4'
    'Fe' 'Fe' 0.3463 0.8444
                         'International Tables Vol C Tables 4.2.6.8 and 6.1.1.4'
_computing_data_collection     'APEX2 (Bruker, 2008)'
_computing_cell_refinement     'SAINT (Bruker, 2008)'
_computing_data_reduction     'SAINT (Bruker, 2008)'
_computing_structure_solution     'SHELXS97 (Sheldrick, 2008)'
_computing_structure_refinement     'SHELXL97 (Sheldrick, 2008)'
_computing_molecular_graphics     'ORTEP-3 (Farrugia, 1997)'
_computing_publication_material
                            'SHELXL97 (Sheldrick, 2008) and PLATON (Spek, 2009)'
loop_
    _atom_site_type_symbol
    _atom_site_label
    _atom_site_fract_x
    _atom_site_fract_y
    _atom_site_fract_z
    _atom_site_U_iso_or_equiv
    _atom_site_adp_type
    _atom_site_calc_flag
    _atom_site_refinement_flags
    _atom_site_occupancy
    _atom_site_symmetry_multiplicity
    _atom_site_disorder_assembly
    _atom_site_disorder_group
    C C1 0.29739(19) 0.35976(18) -0.10411(9) 0.0570(5) Uani d . 1 1 . .
    H H1 0.2331 0.4050 -0.0976 0.068 Uiso calc R 1 1 . .
    C C2 0.3437(2) 0.3508(2) -0.16349(10) 0.0716(7) Uani d . 1 1 . .
    H H2 0.3110 0.3904 -0.1975 0.086 Uiso calc R 1 1 . .
    C C3 0.4399(2) 0.2825(2) -0.17355(11) 0.0776(8) Uani d . 1 1 . .
    H H3 0.4719 0.2789 -0.2141 0.093 Uiso calc R 1 1 . .
    C C4 0.4876(2) 0.2215(2) -0.12547(11) 0.0718(7) Uani d . 1 1 . .
    H H4 0.5502 0.1747 -0.1333 0.086 Uiso calc R 1 1 . .
    C C5 0.44203(16) 0.22899(17) -0.06319(9) 0.0527(5) Uani d . 1 1 . .
    C C6 0.34719(15) 0.30038(15) -0.05269(8) 0.0461(4) Uani d . 1 1 . .
    C C7 0.35581(13) 0.26030(14) 0.05261(8) 0.0378(3) Uani d . 1 1 . .
    C C8 0.45054(14) 0.18715(15) 0.04184(9) 0.0447(4) Uani d . 1 1 . .
    C C9 0.49029(15) 0.14277(15) 0.10323(9) 0.0473(4) Uani d . 1 1 . .
    C C10 0.42069(14) 0.18700(14) 0.15109(8) 0.0412(4) Uani d . 1 1 . .
    C C11 0.32625(13) 0.26329(13) 0.12383(7) 0.0357(3) Uani d . 1 1 . .
    C C12 0.44572(16) 0.16378(16) 0.21433(9) 0.0524(4) Uani d . 1 1 . .
    H H12 0.4015 0.1947 0.2467 0.063 Uiso calc R 1 1 . .
    C C13 0.53779(19) 0.09358(19) 0.22876(12) 0.0669(6) Uani d . 1 1 . .
    H H13 0.5544 0.0764 0.2712 0.080 Uiso calc R 1 1 . .
    C C14 0.6054(2) 0.0487(2) 0.18112(13) 0.0735(7) Uani d . 1 1 . .
    H H14 0.6666 0.0016 0.1919 0.088 Uiso calc R 1 1 . .
    C C15 0.58319(18) 0.07298(18) 0.11806(12) 0.0659(6) Uani d . 1 1 . .
    H H15 0.6292 0.0435 0.0860 0.079 Uiso calc R 1 1 . .
    C C16 0.19757(12) 0.22576(13) 0.13323(7) 0.0335(3) Uani d . 1 1 . .
    H H16 0.1661 0.2027 0.0916 0.040 Uiso calc R 1 1 . .
    C C17 0.13242(14) 0.33248(14) 0.15504(8) 0.0384(4) Uani d . 1 1 . .
    H H17 0.1192 0.3268 0.2011 0.046 Uiso calc R 1 1 . .
    C C18 0.21749(15) 0.42714(14) 0.14355(8) 0.0414(4) Uani d . 1 1 . .
    H H18A 0.2111 0.4552 0.1001 0.050 Uiso calc R 1 1 . .
    H H18B 0.2053 0.4890 0.1730 0.050 Uiso calc R 1 1 . .
    C C19 0.42792(17) 0.44471(16) 0.14190(10) 0.0530(5) Uani d . 1 1 . .
    H H19A 0.4262 0.4674 0.0979 0.080 Uiso calc R 1 1 . .
    H H19B 0.4974 0.4032 0.1505 0.080 Uiso calc R 1 1 . .
    H H19C 0.4257 0.5103 0.1687 0.080 Uiso calc R 1 1 . .
    C C20 0.01671(14) 0.34623(14) 0.12153(8) 0.0395(4) Uani d . 1 1 . .
    C C21 -0.08575(16) 0.34224(17) 0.15446(9) 0.0530(5) Uani d . 1 1 . .
    H H21 -0.0841 0.3338 0.1986 0.064 Uiso calc R 1 1 . .
    C C22 -0.19103(16) 0.35058(18) 0.12277(11) 0.0594(5) Uani d . 1 1 . .
    H H22 -0.2587 0.3457 0.1461 0.071 Uiso calc R 1 1 . .
    C C23 -0.19783(15) 0.36583(15) 0.05778(10) 0.0501(4) Uani d . 1 1 . .
    C C24 -0.09542(16) 0.37090(16) 0.02483(9) 0.0500(4) Uani d . 1 1 . .
    H H24 -0.0974 0.3811 -0.0192 0.060 Uiso calc R 1 1 . .
    C C25 0.01009(15) 0.36115(15) 0.05584(8) 0.0457(4) Uani d . 1 1 . .
    H H25 0.0776 0.3647 0.0323 0.055 Uiso calc R 1 1 . .
    C C26 0.18900(13) 0.12623(14) 0.17858(7) 0.0352(3) Uani d . 1 1 . .
    C C27 0.20428(13) 0.01427(14) 0.15034(7) 0.0357(3) Uani d . 1 1 . .
    C C28 0.20015(15) -0.08985(14) 0.18424(9) 0.0429(4) Uani d . 1 1 . .
    H H28 0.1963 -0.0982 0.2283 0.051 Uiso calc R 1 1 . .
    C C29 0.20304(17) -0.17801(16) 0.13901(10) 0.0535(5) Uani d . 1 1 . .
    H H29 0.2013 -0.2547 0.1482 0.064 Uiso calc R 1 1 . .
    C C30 0.20898(17) -0.13008(16) 0.07734(9) 0.0527(5) Uani d . 1 1 . .
    H H30 0.2115 -0.1699 0.0391 0.063 Uiso calc R 1 1 . .
    C C31 0.21043(14) -0.01244(14) 0.08348(8) 0.0408(4) Uani d . 1 1 . .
    H H31 0.2146 0.0392 0.0502 0.049 Uiso calc R 1 1 . .
    C C32 -0.07832(18) 0.0154(3) 0.14632(14) 0.0808(8) Uani d . 1 1 . .
    H H32 -0.0782 0.0858 0.1659 0.097 Uiso calc R 1 1 . .
    C C33 -0.07821(18) -0.0055(2) 0.08054(12) 0.0733(7) Uani d . 1 1 . .
    H H33 -0.0779 0.0487 0.0485 0.088 Uiso calc R 1 1 . .
    C C34 -0.0786(2) -0.1200(3) 0.07176(14) 0.0866(8) Uani d . 1 1 . .
    H H34 -0.0791 -0.1567 0.0325 0.104 Uiso calc R 1 1 . .
    C C35 -0.0781(2) -0.1716(3) 0.1306(2) 0.0998(11) Uani d . 1 1 . .
    H H35 -0.0775 -0.2490 0.1378 0.120 Uiso calc R 1 1 . .
    C C36 -0.0786(2) -0.0890(4) 0.17706(14) 0.0946(10) Uani d . 1 1 . .
    H H36 -0.0790 -0.1008 0.2210 0.114 Uiso calc R 1 1 . .
    C C37 -0.31185(17) 0.3780(2) 0.02292(12) 0.0678(6) Uani d . 1 1 . .
    H H37A -0.3713 0.3418 0.0470 0.102 Uiso calc R 1 1 . .
    H H37B -0.3068 0.3433 -0.0184 0.102 Uiso calc R 1 1 . .
    H H37C -0.3299 0.4565 0.0179 0.102 Uiso calc R 1 1 . .
    N N1 0.30156(12) 0.31494(12) 0.00747(6) 0.0426(3) Uani d . 1 1 . .
    N N2 0.49441(14) 0.16877(15) -0.01466(8) 0.0561(4) Uani d . 1 1 . .
    N N3 0.32874(11) 0.37402(11) 0.15487(6) 0.0384(3) Uani d . 1 1 . .
    O O1 0.17339(11) 0.13915(11) 0.23535(5) 0.0502(3) Uani d . 1 1 . .
    Fe Fe1 0.06387(2) -0.07469(2) 0.123016(11) 0.04181(9) Uani d . 1 1 . .
loop_
    _atom_site_aniso_label
    _atom_site_aniso_U_11
    _atom_site_aniso_U_22
    _atom_site_aniso_U_33
    _atom_site_aniso_U_12
    _atom_site_aniso_U_13
    _atom_site_aniso_U_23
    C1 0.0695(13) 0.0608(12) 0.0408(10) -0.0229(10) 0.0043(9) -0.0020(9)
    C2 0.0903(17) 0.0848(17) 0.0399(11) -0.0422(14) 0.0044(10) -0.0026(11)
    C3 0.0872(17) 0.103(2) 0.0433(12) -0.0423(15) 0.0236(11) -0.0244(13)
    C4 0.0661(14) 0.0919(18) 0.0579(14) -0.0252(13) 0.0249(11) -0.0307(13)
    C5 0.0510(11) 0.0600(12) 0.0476(10) -0.0217(9) 0.0151(8) -0.0189(9)
    C6 0.0517(10) 0.0489(10) 0.0380(9) -0.0218(8) 0.0080(7) -0.0086(7)
    C7 0.0373(8) 0.0370(8) 0.0393(9) -0.0097(7) 0.0073(6) -0.0064(7)
    C8 0.0378(9) 0.0427(9) 0.0537(10) -0.0075(7) 0.0089(7) -0.0114(8)
    C9 0.0369(9) 0.0424(10) 0.0628(12) -0.0022(7) 0.0026(8) -0.0088(8)
    C10 0.0355(8) 0.0385(9) 0.0496(10) -0.0034(7) -0.0016(7) -0.0036(7)
    C11 0.0356(8) 0.0368(8) 0.0348(8) -0.0032(6) 0.0010(6) -0.0023(6)
    C12 0.0497(10) 0.0536(11) 0.0538(11) 0.0018(8) -0.0090(8) -0.0014(9)
    C13 0.0622(13) 0.0615(13) 0.0765(15) 0.0061(10) -0.0222(11) 0.0043(11)
    C14 0.0544(13) 0.0641(14) 0.1016(19) 0.0161(11) -0.0182(12) -0.0036(13)
    C15 0.0484(11) 0.0575(13) 0.0917(18) 0.0102(9) 0.0034(11) -0.0122(11)
    C16 0.0339(8) 0.0361(8) 0.0305(8) -0.0021(6) 0.0011(6) -0.0018(6)
    C17 0.0409(9) 0.0408(9) 0.0335(8) 0.0033(7) 0.0032(6) -0.0011(7)
    C18 0.0475(9) 0.0357(9) 0.0410(9) 0.0025(7) -0.0014(7) -0.0051(7)
    C19 0.0515(11) 0.0469(10) 0.0606(12) -0.0133(8) -0.0008(9) -0.0063(9)
    C20 0.0394(8) 0.0360(8) 0.0432(9) 0.0020(7) 0.0048(7) 0.0002(7)
    C21 0.0468(10) 0.0617(12) 0.0506(11) 0.0095(9) 0.0104(8) 0.0096(9)
    C22 0.0385(10) 0.0653(13) 0.0747(14) 0.0055(9) 0.0139(9) 0.0093(11)
    C23 0.0394(9) 0.0400(10) 0.0709(13) 0.0003(7) -0.0035(8) -0.0021(9)
    C24 0.0492(10) 0.0511(11) 0.0497(10) -0.0014(8) -0.0039(8) -0.0026(8)
    C25 0.0383(9) 0.0532(11) 0.0456(10) -0.0015(8) 0.0033(7) -0.0006(8)
    C26 0.0337(8) 0.0400(9) 0.0318(8) -0.0031(6) 0.0002(6) -0.0008(6)
    C27 0.0333(8) 0.0392(9) 0.0347(8) -0.0015(6) -0.0013(6) 0.0011(6)
    C28 0.0423(9) 0.0427(9) 0.0436(9) 0.0008(7) -0.0034(7) 0.0065(7)
    C29 0.0602(12) 0.0362(10) 0.0641(12) 0.0060(8) 0.0006(9) 0.0032(8)
    C30 0.0615(12) 0.0460(11) 0.0508(11) 0.0047(9) 0.0035(9) -0.0112(8)
    C31 0.0436(9) 0.0427(9) 0.0362(8) 0.0006(7) 0.0044(7) 0.0006(7)
    C32 0.0390(11) 0.099(2) 0.105(2) 0.0058(12) 0.0031(12) -0.0299(17)
    C33 0.0480(12) 0.0911(18) 0.0804(16) 0.0039(11) -0.0125(11) 0.0230(14)
    C34 0.0658(15) 0.100(2) 0.093(2) -0.0099(14) -0.0330(14) -0.0246(17)
    C35 0.0642(16) 0.0845(19) 0.150(3) -0.0357(14) -0.0271(18) 0.036(2)
    C36 0.0426(12) 0.167(3) 0.0742(17) -0.0171(16) 0.0051(11) 0.032(2)
    C37 0.0438(11) 0.0635(13) 0.0959(17) 0.0014(10) -0.0121(10) -0.0107(12)
    N1 0.0465(8) 0.0462(8) 0.0352(7) -0.0094(6) 0.0064(6) -0.0033(6)
    N2 0.0477(9) 0.0622(10) 0.0588(10) -0.0089(8) 0.0153(7) -0.0201(8)
    N3 0.0403(7) 0.0357(7) 0.0392(7) -0.0039(6) -0.0005(6) -0.0054(6)
    O1 0.0692(8) 0.0498(7) 0.0319(6) -0.0028(6) 0.0060(5) -0.0001(5)
    Fe1 0.04165(15) 0.04181(15) 0.04185(15) -0.00598(10) -0.00464(10)
                                                                     0.00020(10)
_geom_special_details
;
 All esds (except the esd in the dihedral angle between two l.s. planes)
 are estimated using the full covariance matrix.  The cell esds are taken
 into account individually in the estimation of esds in distances, angles
 and torsion angles; correlations between esds in cell parameters are only
 used when they are defined by crystal symmetry.  An approximate (isotropic)
 treatment of cell esds is used for estimating esds involving l.s. planes.
;
loop_
    _geom_bond_atom_site_label_1
    _geom_bond_atom_site_label_2
    _geom_bond_site_symmetry_2
    _geom_bond_distance
    _geom_bond_publ_flag
    C1 C2 . 1.364(3) ?
    C1 C6 . 1.406(3) ?
    C1 H1 . 0.9300 ?
    C2 C3 . 1.398(4) ?
    C2 H2 . 0.9300 ?
    C3 C4 . 1.353(4) ?
    C3 H3 . 0.9300 ?
    C4 C5 . 1.415(3) ?
    C4 H4 . 0.9300 ?
    C5 N2 . 1.378(3) ?
    C5 C6 . 1.407(3) ?
    C6 N1 . 1.382(2) ?
    C7 N1 . 1.303(2) ?
    C7 C8 . 1.420(2) ?
    C7 C11 . 1.534(2) ?
    C8 N2 . 1.311(2) ?
    C8 C9 . 1.459(3) ?
    C9 C15 . 1.391(3) ?
    C9 C10 . 1.396(2) ?
    C10 C12 . 1.380(2) ?
    C10 C11 . 1.527(2) ?
    C11 N3 . 1.466(2) ?
    C11 C16 . 1.572(2) ?
    C12 C13 . 1.385(3) ?
    C12 H12 . 0.9300 ?
    C13 C14 . 1.382(3) ?
    C13 H13 . 0.9300 ?
    C14 C15 . 1.373(3) ?
    C14 H14 . 0.9300 ?
    C15 H15 . 0.9300 ?
    C16 C26 . 1.519(2) ?
    C16 C17 . 1.546(2) ?
    C16 H16 . 0.9800 ?
    C17 C18 . 1.516(2) ?
    C17 C20 . 1.516(2) ?
    C17 H17 . 0.9800 ?
    C18 N3 . 1.453(2) ?
    C18 H18A . 0.9700 ?
    C18 H18B . 0.9700 ?
    C19 N3 . 1.452(2) ?
    C19 H19A . 0.9600 ?
    C19 H19B . 0.9600 ?
    C19 H19C . 0.9600 ?
    C20 C21 . 1.381(2) ?
    C20 C25 . 1.388(2) ?
    C21 C22 . 1.387(3) ?
    C21 H21 . 0.9300 ?
    C22 C23 . 1.374(3) ?
    C22 H22 . 0.9300 ?
    C23 C24 . 1.381(3) ?
    C23 C37 . 1.510(3) ?
    C24 C25 . 1.384(2) ?
    C24 H24 . 0.9300 ?
    C25 H25 . 0.9300 ?
    C26 O1 . 1.2140(19) ?
    C26 C27 . 1.466(2) ?
    C27 C28 . 1.426(2) ?
    C27 C31 . 1.438(2) ?
    C27 Fe1 . 2.0181(15) ?
    C28 C29 . 1.412(3) ?
    C28 Fe1 . 2.0321(17) ?
    C28 H28 . 0.9300 ?
    C29 C30 . 1.413(3) ?
    C29 Fe1 . 2.0513(19) ?
    C29 H29 . 0.9300 ?
    C30 C31 . 1.402(3) ?
    C30 Fe1 . 2.053(2) ?
    C30 H30 . 0.9300 ?
    C31 Fe1 . 2.0372(17) ?
    C31 H31 . 0.9300 ?
    C32 C33 . 1.400(3) ?
    C32 C36 . 1.396(4) ?
    C32 Fe1 . 2.029(2) ?
    C32 H32 . 0.9300 ?
    C33 C34 . 1.371(4) ?
    C33 Fe1 . 2.037(2) ?
    C33 H33 . 0.9300 ?
    C34 C35 . 1.375(4) ?
    C34 Fe1 . 2.033(2) ?
    C34 H34 . 0.9300 ?
    C35 C36 . 1.382(5) ?
    C35 Fe1 . 2.016(2) ?
    C35 H35 . 0.9300 ?
    C36 Fe1 . 2.019(2) ?
    C36 H36 . 0.9300 ?
    C37 H37A . 0.9600 ?
    C37 H37B . 0.9600 ?
    C37 H37C . 0.9600 ?
loop_
    _geom_angle_atom_site_label_1
    _geom_angle_atom_site_label_2
    _geom_angle_atom_site_label_3
    _geom_angle_site_symmetry_1
    _geom_angle_site_symmetry_3
    _geom_angle
    _geom_angle_publ_flag
    C2 C1 C6 . . 119.8(2) ?
    C2 C1 H1 . . 120.1 ?
    C6 C1 H1 . . 120.1 ?
    C1 C2 C3 . . 120.3(2) ?
    C1 C2 H2 . . 119.8 ?
    C3 C2 H2 . . 119.8 ?
    C4 C3 C2 . . 121.2(2) ?
    C4 C3 H3 . . 119.4 ?
    C2 C3 H3 . . 119.4 ?
    C3 C4 C5 . . 119.9(2) ?
    C3 C4 H4 . . 120.0 ?
    C5 C4 H4 . . 120.0 ?
    N2 C5 C6 . . 122.42(16) ?
    N2 C5 C4 . . 118.8(2) ?
    C6 C5 C4 . . 118.8(2) ?
    N1 C6 C1 . . 118.50(18) ?
    N1 C6 C5 . . 121.66(17) ?
    C1 C6 C5 . . 119.84(17) ?
    N1 C7 C8 . . 123.88(15) ?
    N1 C7 C11 . . 125.63(15) ?
    C8 C7 C11 . . 110.48(15) ?
    N2 C8 C7 . . 123.60(18) ?
    N2 C8 C9 . . 127.79(17) ?
    C7 C8 C9 . . 108.56(15) ?
    C15 C9 C10 . . 121.06(19) ?
    C15 C9 C8 . . 130.39(19) ?
    C10 C9 C8 . . 108.48(15) ?
    C12 C10 C9 . . 119.76(17) ?
    C12 C10 C11 . . 128.28(16) ?
    C9 C10 C11 . . 111.88(15) ?
    N3 C11 C10 . . 110.80(12) ?
    N3 C11 C7 . . 116.62(13) ?
    C10 C11 C7 . . 100.53(13) ?
    N3 C11 C16 . . 102.27(12) ?
    C10 C11 C16 . . 117.61(13) ?
    C7 C11 C16 . . 109.73(12) ?
    C10 C12 C13 . . 118.9(2) ?
    C10 C12 H12 . . 120.6 ?
    C13 C12 H12 . . 120.6 ?
    C14 C13 C12 . . 121.1(2) ?
    C14 C13 H13 . . 119.5 ?
    C12 C13 H13 . . 119.5 ?
    C15 C14 C13 . . 120.8(2) ?
    C15 C14 H14 . . 119.6 ?
    C13 C14 H14 . . 119.6 ?
    C14 C15 C9 . . 118.4(2) ?
    C14 C15 H15 . . 120.8 ?
    C9 C15 H15 . . 120.8 ?
    C26 C16 C17 . . 114.62(12) ?
    C26 C16 C11 . . 111.53(12) ?
    C17 C16 C11 . . 105.82(12) ?
    C26 C16 H16 . . 108.2 ?
    C17 C16 H16 . . 108.2 ?
    C11 C16 H16 . . 108.2 ?
    C18 C17 C20 . . 114.90(14) ?
    C18 C17 C16 . . 103.84(12) ?
    C20 C17 C16 . . 112.60(13) ?
    C18 C17 H17 . . 108.4 ?
    C20 C17 H17 . . 108.4 ?
    C16 C17 H17 . . 108.4 ?
    N3 C18 C17 . . 103.35(13) ?
    N3 C18 H18A . . 111.1 ?
    C17 C18 H18A . . 111.1 ?
    N3 C18 H18B . . 111.1 ?
    C17 C18 H18B . . 111.1 ?
    H18A C18 H18B . . 109.1 ?
    N3 C19 H19A . . 109.5 ?
    N3 C19 H19B . . 109.5 ?
    H19A C19 H19B . . 109.5 ?
    N3 C19 H19C . . 109.5 ?
    H19A C19 H19C . . 109.5 ?
    H19B C19 H19C . . 109.5 ?
    C21 C20 C25 . . 117.41(16) ?
    C21 C20 C17 . . 121.82(15) ?
    C25 C20 C17 . . 120.75(15) ?
    C20 C21 C22 . . 121.10(18) ?
    C20 C21 H21 . . 119.5 ?
    C22 C21 H21 . . 119.5 ?
    C23 C22 C21 . . 121.60(18) ?
    C23 C22 H22 . . 119.2 ?
    C21 C22 H22 . . 119.2 ?
    C22 C23 C24 . . 117.38(17) ?
    C22 C23 C37 . . 122.12(18) ?
    C24 C23 C37 . . 120.50(19) ?
    C23 C24 C25 . . 121.52(18) ?
    C23 C24 H24 . . 119.2 ?
    C25 C24 H24 . . 119.2 ?
    C24 C25 C20 . . 120.98(17) ?
    C24 C25 H25 . . 119.5 ?
    C20 C25 H25 . . 119.5 ?
    O1 C26 C27 . . 121.96(15) ?
    O1 C26 C16 . . 121.68(14) ?
    C27 C26 C16 . . 116.33(13) ?
    C28 C27 C31 . . 107.21(14) ?
    C28 C27 C26 . . 125.44(14) ?
    C31 C27 C26 . . 126.87(14) ?
    C28 C27 Fe1 . . 69.92(9) ?
    C31 C27 Fe1 . . 69.94(9) ?
    C26 C27 Fe1 . . 119.20(10) ?
    C29 C28 C27 . . 107.88(16) ?
    C29 C28 Fe1 . . 70.51(10) ?
    C27 C28 Fe1 . . 68.86(9) ?
    C29 C28 H28 . . 126.1 ?
    C27 C28 H28 . . 126.1 ?
    Fe1 C28 H28 . . 126.1 ?
    C30 C29 C28 . . 108.45(16) ?
    C30 C29 Fe1 . . 69.90(11) ?
    C28 C29 Fe1 . . 69.05(10) ?
    C30 C29 H29 . . 125.8 ?
    C28 C29 H29 . . 125.8 ?
    Fe1 C29 H29 . . 126.9 ?
    C31 C30 C29 . . 108.52(16) ?
    C31 C30 Fe1 . . 69.37(10) ?
    C29 C30 Fe1 . . 69.81(11) ?
    C31 C30 H30 . . 125.7 ?
    C29 C30 H30 . . 125.7 ?
    Fe1 C30 H30 . . 126.7 ?
    C30 C31 C27 . . 107.94(15) ?
    C30 C31 Fe1 . . 70.55(11) ?
    C27 C31 Fe1 . . 68.52(9) ?
    C30 C31 H31 . . 126.0 ?
    C27 C31 H31 . . 126.0 ?
    Fe1 C31 H31 . . 126.5 ?
    C33 C32 C36 . . 107.2(3) ?
    C33 C32 Fe1 . . 70.14(13) ?
    C36 C32 Fe1 . . 69.44(15) ?
    C33 C32 H32 . . 126.4 ?
    C36 C32 H32 . . 126.4 ?
    Fe1 C32 H32 . . 125.6 ?
    C34 C33 C32 . . 107.9(2) ?
    C34 C33 Fe1 . . 70.17(13) ?
    C32 C33 Fe1 . . 69.59(13) ?
    C34 C33 H33 . . 126.0 ?
    C32 C33 H33 . . 126.0 ?
    Fe1 C33 H33 . . 125.8 ?
    C33 C34 C35 . . 108.7(3) ?
    C33 C34 Fe1 . . 70.45(13) ?
    C35 C34 Fe1 . . 69.48(14) ?
    C33 C34 H34 . . 125.6 ?
    C35 C34 H34 . . 125.6 ?
    Fe1 C34 H34 . . 126.0 ?
    C34 C35 C36 . . 108.3(3) ?
    C34 C35 Fe1 . . 70.82(15) ?
    C36 C35 Fe1 . . 70.11(14) ?
    C34 C35 H35 . . 125.8 ?
    C36 C35 H35 . . 125.8 ?
    Fe1 C35 H35 . . 124.8 ?
    C35 C36 C32 . . 107.8(3) ?
    C35 C36 Fe1 . . 69.84(16) ?
    C32 C36 Fe1 . . 70.21(14) ?
    C35 C36 H36 . . 126.1 ?
    C32 C36 H36 . . 126.1 ?
    Fe1 C36 H36 . . 125.4 ?
    C23 C37 H37A . . 109.5 ?
    C23 C37 H37B . . 109.5 ?
    H37A C37 H37B . . 109.5 ?
    C23 C37 H37C . . 109.5 ?
    H37A C37 H37C . . 109.5 ?
    H37B C37 H37C . . 109.5 ?
    C7 N1 C6 . . 114.35(15) ?
    C8 N2 C5 . . 114.00(17) ?
    C19 N3 C18 . . 115.01(14) ?
    C19 N3 C11 . . 116.54(13) ?
    C18 N3 C11 . . 107.65(12) ?
    C35 Fe1 C27 . . 158.95(12) ?
    C35 Fe1 C36 . . 40.05(13) ?
    C27 Fe1 C36 . . 123.19(11) ?
    C35 Fe1 C32 . . 67.39(13) ?
    C27 Fe1 C32 . . 108.14(9) ?
    C36 Fe1 C32 . . 40.35(12) ?
    C35 Fe1 C34 . . 39.71(12) ?
    C27 Fe1 C34 . . 159.51(11) ?
    C36 Fe1 C34 . . 66.96(12) ?
    C32 Fe1 C34 . . 66.95(11) ?
    C35 Fe1 C28 . . 122.02(11) ?
    C27 Fe1 C28 . . 41.22(6) ?
    C36 Fe1 C28 . . 105.92(10) ?
    C32 Fe1 C28 . . 121.56(9) ?
    C34 Fe1 C28 . . 158.70(11) ?
    C35 Fe1 C33 . . 66.84(11) ?
    C27 Fe1 C33 . . 124.02(9) ?
    C36 Fe1 C33 . . 67.40(11) ?
    C32 Fe1 C33 . . 40.27(10) ?
    C34 Fe1 C33 . . 39.38(11) ?
    C28 Fe1 C33 . . 158.62(10) ?
    C35 Fe1 C31 . . 157.57(13) ?
    C27 Fe1 C31 . . 41.54(6) ?
    C36 Fe1 C31 . . 161.66(13) ?
    C32 Fe1 C31 . . 126.18(10) ?
    C34 Fe1 C31 . . 123.94(11) ?
    C28 Fe1 C31 . . 69.01(7) ?
    C33 Fe1 C31 . . 110.55(9) ?
    C35 Fe1 C29 . . 106.73(11) ?
    C27 Fe1 C29 . . 68.61(7) ?
    C36 Fe1 C29 . . 120.34(11) ?
    C32 Fe1 C29 . . 156.28(11) ?
    C34 Fe1 C29 . . 124.16(10) ?
    C28 Fe1 C29 . . 40.44(7) ?
    C33 Fe1 C29 . . 160.65(10) ?
    C31 Fe1 C29 . . 67.96(7) ?
    C35 Fe1 C30 . . 121.88(13) ?
    C27 Fe1 C30 . . 68.69(7) ?
    C36 Fe1 C30 . . 156.05(13) ?
    C32 Fe1 C30 . . 162.39(11) ?
    C34 Fe1 C30 . . 109.57(10) ?
    C28 Fe1 C30 . . 68.26(8) ?
    C33 Fe1 C30 . . 126.09(10) ?
    C31 Fe1 C30 . . 40.09(7) ?
    C29 Fe1 C30 . . 40.29(8) ?
loop_
    _geom_torsion_atom_site_label_1
    _geom_torsion_atom_site_label_2
    _geom_torsion_atom_site_label_3
    _geom_torsion_atom_site_label_4
    _geom_torsion_site_symmetry_1
    _geom_torsion_site_symmetry_2
    _geom_torsion_site_symmetry_3
    _geom_torsion_site_symmetry_4
    _geom_torsion
    _geom_torsion_publ_flag
    C6 C1 C2 C3 . . . . 0.3(3) ?
    C1 C2 C3 C4 . . . . 1.8(3) ?
    C2 C3 C4 C5 . . . . -2.0(3) ?
    C3 C4 C5 N2 . . . . -177.95(19) ?
    C3 C4 C5 C6 . . . . 0.1(3) ?
    C2 C1 C6 N1 . . . . 177.18(17) ?
    C2 C1 C6 C5 . . . . -2.2(3) ?
    N2 C5 C6 N1 . . . . 0.6(3) ?
    C4 C5 C6 N1 . . . . -177.38(16) ?
    N2 C5 C6 C1 . . . . 179.95(16) ?
    C4 C5 C6 C1 . . . . 2.0(3) ?
    N1 C7 C8 N2 . . . . 1.3(3) ?
    C11 C7 C8 N2 . . . . -179.79(15) ?
    N1 C7 C8 C9 . . . . 178.99(15) ?
    C11 C7 C8 C9 . . . . -2.10(18) ?
    N2 C8 C9 C15 . . . . 1.2(3) ?
    C7 C8 C9 C15 . . . . -176.42(19) ?
    N2 C8 C9 C10 . . . . 178.05(17) ?
    C7 C8 C9 C10 . . . . 0.48(19) ?
    C15 C9 C10 C12 . . . . 1.7(3) ?
    C8 C9 C10 C12 . . . . -175.58(16) ?
    C15 C9 C10 C11 . . . . 178.59(16) ?
    C8 C9 C10 C11 . . . . 1.34(19) ?
    C12 C10 C11 N3 . . . . 50.2(2) ?
    C9 C10 C11 N3 . . . . -126.35(15) ?
    C12 C10 C11 C7 . . . . 174.18(17) ?
    C9 C10 C11 C7 . . . . -2.42(17) ?
    C12 C10 C11 C16 . . . . -66.8(2) ?
    C9 C10 C11 C16 . . . . 116.57(16) ?
    N1 C7 C11 N3 . . . . -58.6(2) ?
    C8 C7 C11 N3 . . . . 122.49(15) ?
    N1 C7 C11 C10 . . . . -178.43(15) ?
    C8 C7 C11 C10 . . . . 2.68(16) ?
    N1 C7 C11 C16 . . . . 57.0(2) ?
    C8 C7 C11 C16 . . . . -121.89(14) ?
    C9 C10 C12 C13 . . . . -2.1(3) ?
    C11 C10 C12 C13 . . . . -178.46(18) ?
    C10 C12 C13 C14 . . . . 1.2(3) ?
    C12 C13 C14 C15 . . . . 0.2(4) ?
    C13 C14 C15 C9 . . . . -0.7(3) ?
    C10 C9 C15 C14 . . . . -0.2(3) ?
    C8 C9 C15 C14 . . . . 176.3(2) ?
    N3 C11 C16 C26 . . . . -112.15(13) ?
    C10 C11 C16 C26 . . . . 9.44(19) ?
    C7 C11 C16 C26 . . . . 123.43(14) ?
    N3 C11 C16 C17 . . . . 13.11(15) ?
    C10 C11 C16 C17 . . . . 134.70(14) ?
    C7 C11 C16 C17 . . . . -111.31(14) ?
    C26 C16 C17 C18 . . . . 134.85(13) ?
    C11 C16 C17 C18 . . . . 11.52(15) ?
    C26 C16 C17 C20 . . . . -100.24(15) ?
    C11 C16 C17 C20 . . . . 136.43(13) ?
    C20 C17 C18 N3 . . . . -155.76(13) ?
    C16 C17 C18 N3 . . . . -32.34(16) ?
    C18 C17 C20 C21 . . . . -125.50(18) ?
    C16 C17 C20 C21 . . . . 115.89(18) ?
    C18 C17 C20 C25 . . . . 55.8(2) ?
    C16 C17 C20 C25 . . . . -62.8(2) ?
    C25 C20 C21 C22 . . . . 1.3(3) ?
    C17 C20 C21 C22 . . . . -177.46(18) ?
    C20 C21 C22 C23 . . . . -1.6(3) ?
    C21 C22 C23 C24 . . . . 0.9(3) ?
    C21 C22 C23 C37 . . . . -178.43(19) ?
    C22 C23 C24 C25 . . . . -0.1(3) ?
    C37 C23 C24 C25 . . . . 179.34(18) ?
    C23 C24 C25 C20 . . . . -0.2(3) ?
    C21 C20 C25 C24 . . . . -0.4(3) ?
    C17 C20 C25 C24 . . . . 178.36(16) ?
    C17 C16 C26 O1 . . . . -26.9(2) ?
    C11 C16 C26 O1 . . . . 93.32(17) ?
    C17 C16 C26 C27 . . . . 154.99(13) ?
    C11 C16 C26 C27 . . . . -84.80(15) ?
    O1 C26 C27 C28 . . . . 1.6(2) ?
    C16 C26 C27 C28 . . . . 179.68(14) ?
    O1 C26 C27 C31 . . . . 172.55(16) ?
    C16 C26 C27 C31 . . . . -9.3(2) ?
    O1 C26 C27 Fe1 . . . . 86.68(17) ?
    C16 C26 C27 Fe1 . . . . -95.21(14) ?
    C31 C27 C28 C29 . . . . -0.34(19) ?
    C26 C27 C28 C29 . . . . 172.13(15) ?
    Fe1 C27 C28 C29 . . . . 59.96(13) ?
    C31 C27 C28 Fe1 . . . . -60.29(11) ?
    C26 C27 C28 Fe1 . . . . 112.17(15) ?
    C27 C28 C29 C30 . . . . 0.0(2) ?
    Fe1 C28 C29 C30 . . . . 58.96(14) ?
    C27 C28 C29 Fe1 . . . . -58.93(12) ?
    C28 C29 C30 C31 . . . . 0.3(2) ?
    Fe1 C29 C30 C31 . . . . 58.72(13) ?
    C28 C29 C30 Fe1 . . . . -58.43(13) ?
    C29 C30 C31 C27 . . . . -0.5(2) ?
    Fe1 C30 C31 C27 . . . . 58.50(11) ?
    C29 C30 C31 Fe1 . . . . -59.00(14) ?
    C28 C27 C31 C30 . . . . 0.51(19) ?
    C26 C27 C31 C30 . . . . -171.81(15) ?
    Fe1 C27 C31 C30 . . . . -59.76(12) ?
    C28 C27 C31 Fe1 . . . . 60.28(11) ?
    C26 C27 C31 Fe1 . . . . -112.05(15) ?
    C36 C32 C33 C34 . . . . 0.1(3) ?
    Fe1 C32 C33 C34 . . . . 59.93(17) ?
    C36 C32 C33 Fe1 . . . . -59.82(16) ?
    C32 C33 C34 C35 . . . . -0.4(3) ?
    Fe1 C33 C34 C35 . . . . 59.12(18) ?
    C32 C33 C34 Fe1 . . . . -59.57(15) ?
    C33 C34 C35 C36 . . . . 0.6(3) ?
    Fe1 C34 C35 C36 . . . . 60.33(18) ?
    C33 C34 C35 Fe1 . . . . -59.72(18) ?
    C34 C35 C36 C32 . . . . -0.5(3) ?
    Fe1 C35 C36 C32 . . . . 60.25(17) ?
    C34 C35 C36 Fe1 . . . . -60.78(19) ?
    C33 C32 C36 C35 . . . . 0.3(3) ?
    Fe1 C32 C36 C35 . . . . -60.01(18) ?
    C33 C32 C36 Fe1 . . . . 60.27(15) ?
    C8 C7 N1 C6 . . . . -2.9(2) ?
    C11 C7 N1 C6 . . . . 178.34(14) ?
    C1 C6 N1 C7 . . . . -177.38(15) ?
    C5 C6 N1 C7 . . . . 2.0(2) ?
    C7 C8 N2 C5 . . . . 1.4(2) ?
    C9 C8 N2 C5 . . . . -175.84(16) ?
    C6 C5 N2 C8 . . . . -2.2(2) ?
    C4 C5 N2 C8 . . . . 175.73(17) ?
    C17 C18 N3 C19 . . . . 175.16(14) ?
    C17 C18 N3 C11 . . . . 43.41(16) ?
    C10 C11 N3 C19 . . . . 68.04(18) ?
    C7 C11 N3 C19 . . . . -46.10(19) ?
    C16 C11 N3 C19 . . . . -165.80(14) ?
    C10 C11 N3 C18 . . . . -161.05(13) ?
    C7 C11 N3 C18 . . . . 84.81(16) ?
    C16 C11 N3 C18 . . . . -34.89(15) ?
    C34 C35 Fe1 C27 . . . . 162.4(2) ?
    C36 C35 Fe1 C27 . . . . 43.7(4) ?
    C34 C35 Fe1 C36 . . . . 118.7(3) ?
    C34 C35 Fe1 C32 . . . . 80.7(2) ?
    C36 C35 Fe1 C32 . . . . -38.04(17) ?
    C36 C35 Fe1 C34 . . . . -118.7(3) ?
    C34 C35 Fe1 C28 . . . . -165.24(16) ?
    C36 C35 Fe1 C28 . . . . 76.0(2) ?
    C34 C35 Fe1 C33 . . . . 36.79(18) ?
    C36 C35 Fe1 C33 . . . . -81.92(19) ?
    C34 C35 Fe1 C31 . . . . -51.2(4) ?
    C36 C35 Fe1 C31 . . . . -169.9(2) ?
    C34 C35 Fe1 C29 . . . . -123.77(19) ?
    C36 C35 Fe1 C29 . . . . 117.52(18) ?
    C34 C35 Fe1 C30 . . . . -82.4(2) ?
    C36 C35 Fe1 C30 . . . . 158.85(17) ?
    C28 C27 Fe1 C35 . . . . 43.5(3) ?
    C31 C27 Fe1 C35 . . . . 161.4(3) ?
    C26 C27 Fe1 C35 . . . . -76.7(3) ?
    C28 C27 Fe1 C36 . . . . 75.58(16) ?
    C31 C27 Fe1 C36 . . . . -166.46(14) ?
    C26 C27 Fe1 C36 . . . . -44.61(18) ?
    C28 C27 Fe1 C32 . . . . 117.50(13) ?
    C31 C27 Fe1 C32 . . . . -124.53(13) ?
    C26 C27 Fe1 C32 . . . . -2.69(16) ?
    C28 C27 Fe1 C34 . . . . -170.0(3) ?
    C31 C27 Fe1 C34 . . . . -52.0(3) ?
    C26 C27 Fe1 C34 . . . . 69.9(3) ?
    C31 C27 Fe1 C28 . . . . 117.96(14) ?
    C26 C27 Fe1 C28 . . . . -120.19(16) ?
    C28 C27 Fe1 C33 . . . . 159.12(12) ?
    C31 C27 Fe1 C33 . . . . -82.91(13) ?
    C26 C27 Fe1 C33 . . . . 38.93(16) ?
    C28 C27 Fe1 C31 . . . . -117.96(14) ?
    C26 C27 Fe1 C31 . . . . 121.85(16) ?
    C28 C27 Fe1 C29 . . . . -37.51(11) ?
    C31 C27 Fe1 C29 . . . . 80.46(11) ?
    C26 C27 Fe1 C29 . . . . -157.70(14) ?
    C28 C27 Fe1 C30 . . . . -80.91(11) ?
    C31 C27 Fe1 C30 . . . . 37.05(10) ?
    C26 C27 Fe1 C30 . . . . 158.90(14) ?
    C32 C36 Fe1 C35 . . . . -118.5(2) ?
    C35 C36 Fe1 C27 . . . . -162.74(16) ?
    C32 C36 Fe1 C27 . . . . 78.74(17) ?
    C35 C36 Fe1 C32 . . . . 118.5(2) ?
    C35 C36 Fe1 C34 . . . . 37.51(18) ?
    C32 C36 Fe1 C34 . . . . -81.01(18) ?
    C35 C36 Fe1 C28 . . . . -121.17(17) ?
    C32 C36 Fe1 C28 . . . . 120.32(16) ?
    C35 C36 Fe1 C33 . . . . 80.39(19) ?
    C32 C36 Fe1 C33 . . . . -38.13(16) ?
    C35 C36 Fe1 C31 . . . . 167.7(2) ?
    C32 C36 Fe1 C31 . . . . 49.2(4) ?
    C35 C36 Fe1 C29 . . . . -79.76(19) ?
    C32 C36 Fe1 C29 . . . . 161.73(14) ?
    C35 C36 Fe1 C30 . . . . -49.0(3) ?
    C32 C36 Fe1 C30 . . . . -167.52(19) ?
    C33 C32 Fe1 C35 . . . . -80.36(18) ?
    C36 C32 Fe1 C35 . . . . 37.77(17) ?
    C33 C32 Fe1 C27 . . . . 121.61(15) ?
    C36 C32 Fe1 C27 . . . . -120.26(17) ?
    C33 C32 Fe1 C36 . . . . -118.1(2) ?
    C33 C32 Fe1 C34 . . . . -37.11(16) ?
    C36 C32 Fe1 C34 . . . . 81.01(19) ?
    C33 C32 Fe1 C28 . . . . 164.92(14) ?
    C36 C32 Fe1 C28 . . . . -76.96(19) ?
    C36 C32 Fe1 C33 . . . . 118.1(2) ?
    C33 C32 Fe1 C31 . . . . 79.02(17) ?
    C36 C32 Fe1 C31 . . . . -162.85(16) ?
    C33 C32 Fe1 C29 . . . . -160.4(2) ?
    C36 C32 Fe1 C29 . . . . -42.3(3) ?
    C33 C32 Fe1 C30 . . . . 45.0(4) ?
    C36 C32 Fe1 C30 . . . . 163.1(3) ?
    C33 C34 Fe1 C35 . . . . 119.8(3) ?
    C33 C34 Fe1 C27 . . . . -42.2(4) ?
    C35 C34 Fe1 C27 . . . . -162.0(3) ?
    C33 C34 Fe1 C36 . . . . 82.0(2) ?
    C35 C34 Fe1 C36 . . . . -37.8(2) ?
    C33 C34 Fe1 C32 . . . . 37.94(17) ?
    C35 C34 Fe1 C32 . . . . -81.8(2) ?
    C33 C34 Fe1 C28 . . . . 156.3(2) ?
    C35 C34 Fe1 C28 . . . . 36.5(4) ?
    C35 C34 Fe1 C33 . . . . -119.8(3) ?
    C33 C34 Fe1 C31 . . . . -81.20(18) ?
    C35 C34 Fe1 C31 . . . . 159.02(19) ?
    C33 C34 Fe1 C29 . . . . -166.04(14) ?
    C35 C34 Fe1 C29 . . . . 74.2(2) ?
    C33 C34 Fe1 C30 . . . . -123.52(16) ?
    C35 C34 Fe1 C30 . . . . 116.7(2) ?
    C29 C28 Fe1 C35 . . . . 77.86(18) ?
    C27 C28 Fe1 C35 . . . . -163.05(16) ?
    C29 C28 Fe1 C27 . . . . -119.08(15) ?
    C29 C28 Fe1 C36 . . . . 118.36(16) ?
    C27 C28 Fe1 C36 . . . . -122.55(15) ?
    C29 C28 Fe1 C32 . . . . 159.35(14) ?
    C27 C28 Fe1 C32 . . . . -81.57(15) ?
    C29 C28 Fe1 C34 . . . . 51.2(3) ?
    C27 C28 Fe1 C34 . . . . 170.3(3) ?
    C29 C28 Fe1 C33 . . . . -173.2(2) ?
    C27 C28 Fe1 C33 . . . . -54.1(3) ?
    C29 C28 Fe1 C31 . . . . -80.23(12) ?
    C27 C28 Fe1 C31 . . . . 38.85(10) ?
    C27 C28 Fe1 C29 . . . . 119.08(15) ?
    C29 C28 Fe1 C30 . . . . -37.05(11) ?
    C27 C28 Fe1 C30 . . . . 82.03(11) ?
    C34 C33 Fe1 C35 . . . . -37.09(19) ?
    C32 C33 Fe1 C35 . . . . 81.8(2) ?
    C34 C33 Fe1 C27 . . . . 163.53(16) ?
    C32 C33 Fe1 C27 . . . . -77.54(17) ?
    C34 C33 Fe1 C36 . . . . -80.7(2) ?
    C32 C33 Fe1 C36 . . . . 38.20(18) ?
    C34 C33 Fe1 C32 . . . . -118.9(2) ?
    C32 C33 Fe1 C34 . . . . 118.9(2) ?
    C34 C33 Fe1 C28 . . . . -156.4(2) ?
    C32 C33 Fe1 C28 . . . . -37.4(3) ?
    C34 C33 Fe1 C31 . . . . 118.88(17) ?
    C32 C33 Fe1 C31 . . . . -122.19(16) ?
    C34 C33 Fe1 C29 . . . . 37.1(4) ?
    C32 C33 Fe1 C29 . . . . 156.0(3) ?
    C34 C33 Fe1 C30 . . . . 76.43(19) ?
    C32 C33 Fe1 C30 . . . . -164.64(15) ?
    C30 C31 Fe1 C35 . . . . -43.2(3) ?
    C27 C31 Fe1 C35 . . . . -162.6(2) ?
    C30 C31 Fe1 C27 . . . . 119.34(15) ?
    C30 C31 Fe1 C36 . . . . 157.9(3) ?
    C27 C31 Fe1 C36 . . . . 38.5(3) ?
    C30 C31 Fe1 C32 . . . . -164.77(13) ?
    C27 C31 Fe1 C32 . . . . 75.89(13) ?
    C30 C31 Fe1 C34 . . . . -80.07(15) ?
    C27 C31 Fe1 C34 . . . . 160.58(13) ?
    C30 C31 Fe1 C28 . . . . 80.78(12) ?
    C27 C31 Fe1 C28 . . . . -38.56(9) ?
    C30 C31 Fe1 C33 . . . . -122.11(13) ?
    C27 C31 Fe1 C33 . . . . 118.55(12) ?
    C30 C31 Fe1 C29 . . . . 37.17(11) ?
    C27 C31 Fe1 C29 . . . . -82.17(11) ?
    C27 C31 Fe1 C30 . . . . -119.34(15) ?
    C30 C29 Fe1 C35 . . . . 119.88(16) ?
    C28 C29 Fe1 C35 . . . . -120.06(16) ?
    C30 C29 Fe1 C27 . . . . -81.86(12) ?
    C28 C29 Fe1 C27 . . . . 38.20(10) ?
    C30 C29 Fe1 C36 . . . . 161.28(16) ?
    C28 C29 Fe1 C36 . . . . -78.66(17) ?
    C30 C29 Fe1 C32 . . . . -168.4(2) ?
    C28 C29 Fe1 C32 . . . . -48.4(3) ?
    C30 C29 Fe1 C34 . . . . 79.95(16) ?
    C28 C29 Fe1 C34 . . . . -159.99(14) ?
    C30 C29 Fe1 C28 . . . . -120.06(16) ?
    C30 C29 Fe1 C33 . . . . 52.4(3) ?
    C28 C29 Fe1 C33 . . . . 172.5(2) ?
    C30 C29 Fe1 C31 . . . . -36.99(11) ?
    C28 C29 Fe1 C31 . . . . 83.07(11) ?
    C28 C29 Fe1 C30 . . . . 120.06(16) ?
    C31 C30 Fe1 C35 . . . . 162.08(14) ?
    C29 C30 Fe1 C35 . . . . -77.92(17) ?
    C31 C30 Fe1 C27 . . . . -38.35(10) ?
    C29 C30 Fe1 C27 . . . . 81.65(12) ?
    C31 C30 Fe1 C36 . . . . -163.0(2) ?
    C29 C30 Fe1 C36 . . . . -43.0(3) ?
    C31 C30 Fe1 C32 . . . . 44.5(3) ?
    C29 C30 Fe1 C32 . . . . 164.5(3) ?
    C31 C30 Fe1 C34 . . . . 119.85(14) ?
    C29 C30 Fe1 C34 . . . . -120.15(14) ?
    C31 C30 Fe1 C28 . . . . -82.81(11) ?
    C29 C30 Fe1 C28 . . . . 37.19(11) ?
    C31 C30 Fe1 C33 . . . . 78.96(15) ?
    C29 C30 Fe1 C33 . . . . -161.03(13) ?
    C29 C30 Fe1 C31 . . . . 120.00(16) ?
    C31 C30 Fe1 C29 . . . . -120.00(16) ?
loop_
    _geom_hbond_atom_site_label_D
    _geom_hbond_atom_site_label_H
    _geom_hbond_atom_site_label_A
    _geom_hbond_site_symmetry_A
    _geom_hbond_distance_DH
    _geom_hbond_distance_HA
    _geom_hbond_distance_DA
    _geom_hbond_angle_DHA
    C28 H28 N3 2_545 0.93 2.49 3.416(2) 176
_iucr_refine_instructions_details
;
TITL VIJAY2 in P2(1)/n
CELL  0.71073  11.5966  11.8658  20.9383   90.000   90.616   90.000
ZERR     4.00   0.0003   0.0003   0.0006    0.000    0.002    0.000
LATT   1
SYMM  1/2 - X, 1/2 + Y, 1/2 - Z
SFAC  C    H    N    O    FE
UNIT  148  124  12   4    4
MERG   2
FMAP   2
PLAN   25
L.S.   22
BOND $H
ACTA
CONF
WGHT    0.057300    0.592300
FVAR       0.10654
C1    1    0.297390    0.359757   -0.104107    11.00000    0.06945    0.06078 =
         0.04076   -0.00204    0.00434   -0.02286
AFIX  43
H1    2    0.233076    0.404998   -0.097644    11.00000   -1.20000
AFIX   0
C2    1    0.343650    0.350842   -0.163489    11.00000    0.09031    0.08476 =
         0.03987   -0.00256    0.00441   -0.04223
AFIX  43
H2    2    0.310970    0.390437   -0.197473    11.00000   -1.20000
AFIX   0
C3    1    0.439930    0.282506   -0.173548    11.00000    0.08718    0.10280 =
         0.04328   -0.02441    0.02361   -0.04228
AFIX  43
H3    2    0.471852    0.278900   -0.214053    11.00000   -1.20000
AFIX   0
C4    1    0.487566    0.221501   -0.125470    11.00000    0.06611    0.09185 =
         0.05793   -0.03074    0.02487   -0.02520
AFIX  43
H4    2    0.550156    0.174707   -0.133348    11.00000   -1.20000
AFIX   0
C5    1    0.442029    0.228991   -0.063185    11.00000    0.05096    0.06000 =
         0.04759   -0.01888    0.01505   -0.02174
C6    1    0.347186    0.300375   -0.052694    11.00000    0.05165    0.04887 =
         0.03799   -0.00861    0.00799   -0.02177
C7    1    0.355814    0.260303    0.052614    11.00000    0.03725    0.03697 =
         0.03932   -0.00644    0.00732   -0.00974
C8    1    0.450540    0.187154    0.041843    11.00000    0.03777    0.04268 =
         0.05373   -0.01137    0.00891   -0.00745
C9    1    0.490292    0.142768    0.103229    11.00000    0.03686    0.04240 =
         0.06282   -0.00877    0.00259   -0.00221
C10   1    0.420687    0.187002    0.151086    11.00000    0.03551    0.03848 =
         0.04957   -0.00357   -0.00162   -0.00345
C11   1    0.326252    0.263291    0.123830    11.00000    0.03562    0.03682 =
         0.03476   -0.00229    0.00098   -0.00318
C12   1    0.445716    0.163777    0.214327    11.00000    0.04965    0.05364 =
         0.05376   -0.00136   -0.00904    0.00184
AFIX  43
H12   2    0.401495    0.194740    0.246701    11.00000   -1.20000
AFIX   0
C13   1    0.537795    0.093583    0.228759    11.00000    0.06220    0.06152 =
         0.07654    0.00426   -0.02223    0.00609
AFIX  43
H13   2    0.554401    0.076359    0.271201    11.00000   -1.20000
AFIX   0
C14   1    0.605387    0.048730    0.181121    11.00000    0.05435    0.06413 =
         0.10162   -0.00361   -0.01821    0.01612
AFIX  43
H14   2    0.666624    0.001569    0.191897    11.00000   -1.20000
AFIX   0
C15   1    0.583187    0.072984    0.118059    11.00000    0.04844    0.05747 =
         0.09171   -0.01218    0.00340    0.01018
AFIX  43
H15   2    0.629166    0.043458    0.086015    11.00000   -1.20000
AFIX   0
C16   1    0.197567    0.225764    0.133226    11.00000    0.03386    0.03606 =
         0.03049   -0.00178    0.00114   -0.00206
AFIX  13
H16   2    0.166102    0.202727    0.091608    11.00000   -1.20000
AFIX   0
C17   1    0.132422    0.332475    0.155037    11.00000    0.04088    0.04078 =
         0.03351   -0.00112    0.00322    0.00333
AFIX  13
H17   2    0.119240    0.326769    0.201077    11.00000   -1.20000
AFIX   0
C18   1    0.217488    0.427135    0.143555    11.00000    0.04747    0.03569 =
         0.04096   -0.00514   -0.00138    0.00251
AFIX  23
H18A  2    0.211144    0.455175    0.100143    11.00000   -1.20000
H18B  2    0.205274    0.488967    0.173021    11.00000   -1.20000
AFIX   0
C19   1    0.427921    0.444712    0.141900    11.00000    0.05153    0.04687 =
         0.06059   -0.00627   -0.00077   -0.01333
AFIX 137
H19A  2    0.426216    0.467378    0.097887    11.00000   -1.50000
H19B  2    0.497405    0.403195    0.150544    11.00000   -1.50000
H19C  2    0.425734    0.510317    0.168690    11.00000   -1.50000
AFIX   0
C20   1    0.016706    0.346230    0.121535    11.00000    0.03940    0.03604 =
         0.04318    0.00023    0.00476    0.00199
C21   1   -0.085748    0.342238    0.154461    11.00000    0.04684    0.06174 =
         0.05064    0.00957    0.01042    0.00953
AFIX  43
H21   2   -0.084121    0.333817    0.198620    11.00000   -1.20000
AFIX   0
C22   1   -0.191033    0.350577    0.122770    11.00000    0.03847    0.06531 =
         0.07471    0.00927    0.01387    0.00551
AFIX  43
H22   2   -0.258680    0.345728    0.146068    11.00000   -1.20000
AFIX   0
C23   1   -0.197829    0.365831    0.057776    11.00000    0.03941    0.03996 =
         0.07092   -0.00208   -0.00345    0.00028
C24   1   -0.095423    0.370903    0.024831    11.00000    0.04917    0.05109 =
         0.04967   -0.00259   -0.00394   -0.00142
AFIX  43
H24   2   -0.097419    0.381104   -0.019205    11.00000   -1.20000
AFIX   0
C25   1    0.010089    0.361154    0.055840    11.00000    0.03829    0.05317 =
         0.04564   -0.00063    0.00331   -0.00150
AFIX  43
H25   2    0.077568    0.364652    0.032319    11.00000   -1.20000
AFIX   0
C26   1    0.189001    0.126225    0.178578    11.00000    0.03371    0.03999 =
         0.03176   -0.00082    0.00020   -0.00315
C27   1    0.204277    0.014266    0.150343    11.00000    0.03329    0.03918 =
         0.03466    0.00107   -0.00131   -0.00153
C28   1    0.200152   -0.089847    0.184235    11.00000    0.04231    0.04265 =
         0.04355    0.00654   -0.00338    0.00082
AFIX  43
H28   2    0.196253   -0.098197    0.228323    11.00000   -1.20000
AFIX   0
C29   1    0.203036   -0.178007    0.139014    11.00000    0.06019    0.03621 =
         0.06412    0.00317    0.00058    0.00601
AFIX  43
H29   2    0.201316   -0.254652    0.148240    11.00000   -1.20000
AFIX   0
C30   1    0.208979   -0.130076    0.077338    11.00000    0.06153    0.04596 =
         0.05081   -0.01122    0.00351    0.00469
AFIX  43
H30   2    0.211501   -0.169882    0.039117    11.00000   -1.20000
AFIX   0
C31   1    0.210433   -0.012442    0.083476    11.00000    0.04357    0.04270 =
         0.03623    0.00056    0.00444    0.00057
AFIX  43
H31   2    0.214637    0.039214    0.050178    11.00000   -1.20000
AFIX   0
C32   1   -0.078320    0.015437    0.146323    11.00000    0.03897    0.09884 =
         0.10475   -0.02990    0.00311    0.00579
AFIX  43
H32   2   -0.078245    0.085788    0.165903    11.00000   -1.20000
AFIX   0
C33   1   -0.078210   -0.005531    0.080543    11.00000    0.04800    0.09114 =
         0.08037    0.02302   -0.01252    0.00388
AFIX  43
H33   2   -0.077918    0.048652    0.048452    11.00000   -1.20000
AFIX   0
C34   1   -0.078608   -0.120031    0.071757    11.00000    0.06575    0.10031 =
         0.09288   -0.02463   -0.03304   -0.00993
AFIX  43
H34   2   -0.079141   -0.156736    0.032511    11.00000   -1.20000
AFIX   0
C35   1   -0.078090   -0.171634    0.130570    11.00000    0.06417    0.08447 =
         0.15014    0.03602   -0.02710   -0.03573
AFIX  43
H35   2   -0.077518   -0.248959    0.137816    11.00000   -1.20000
AFIX   0
C36   1   -0.078564   -0.088987    0.177061    11.00000    0.04264    0.16714 =
         0.07425    0.03220    0.00512   -0.01705
AFIX  43
H36   2   -0.078971   -0.100802    0.220966    11.00000   -1.20000
AFIX   0
C37   1   -0.311846    0.377959    0.022921    11.00000    0.04381    0.06353 =
         0.09586   -0.01066   -0.01214    0.00141
AFIX 137
H37A  2   -0.371306    0.341844    0.047038    11.00000   -1.50000
H37B  2   -0.306835    0.343287   -0.018382    11.00000   -1.50000
H37C  2   -0.329872    0.456455    0.017949    11.00000   -1.50000
AFIX   0
N1    3    0.301556    0.314941    0.007467    11.00000    0.04652    0.04616 =
         0.03522   -0.00327    0.00635   -0.00937
N2    3    0.494414    0.168768   -0.014655    11.00000    0.04768    0.06223 =
         0.05879   -0.02010    0.01531   -0.00895
N3    3    0.328739    0.374015    0.154871    11.00000    0.04030    0.03573 =
         0.03922   -0.00536   -0.00052   -0.00389
O1    4    0.173392    0.139148    0.235349    11.00000    0.06919    0.04975 =
         0.03188   -0.00014    0.00605   -0.00283
FE1   5    0.063871   -0.074694    0.123016    11.00000    0.04165    0.04181 =
         0.04185    0.00020   -0.00464   -0.00598
HKLF    4
REM  VIJAY2 in P2(1)/n
REM R1 =  0.0372 for   5247 Fo > 4sig(Fo)  and  0.0582 for all   7145 data
REM    381 parameters refined using      0 restraints
END
WGHT      0.0515      0.6697
REM Highest difference peak  0.262,  deepest hole -0.306,  1-sigma level  0.046
Q1    1   0.3411  0.2766  0.0866  11.00000  0.05    0.26
Q2    1  -0.3437  0.3091  0.0108  11.00000  0.05    0.24
Q3    1  -0.3727  0.4243  0.0498  11.00000  0.05    0.24
Q4    1   0.1995  0.0725  0.1632  11.00000  0.05    0.24
Q5    1   0.0748  0.3412  0.1396  11.00000  0.05    0.23
Q6    1   0.3439  0.3017  0.0321  11.00000  0.05    0.21
Q7    1   0.4746  0.1917 -0.0429  11.00000  0.05    0.20
Q8    1   0.4749  0.1568  0.0704  11.00000  0.05    0.20
Q9    1   0.4186  0.2447  0.0525  11.00000  0.05    0.20
Q10   1   0.1600  0.2795  0.1438  11.00000  0.05    0.20
Q11   1  -0.3016  0.4386 -0.0204  11.00000  0.05    0.20
Q12   1   0.3036  0.3057 -0.0226  11.00000  0.05    0.20
Q13   1   0.3764  0.2417 -0.0577  11.00000  0.05    0.19
Q14   1   0.1998  0.0145  0.1213  11.00000  0.05    0.18
Q15   1   0.1916  0.1804  0.1545  11.00000  0.05    0.18
Q16   1   0.0740 -0.1396  0.0956  11.00000  0.05    0.18
Q17   1   0.4833  0.1987  0.0164  11.00000  0.05    0.17
Q18   1   0.3400  0.3366 -0.0752  11.00000  0.05    0.17
Q19   1   0.3825  0.2017  0.0422  11.00000  0.05    0.17
Q20   1   0.4609  0.2300 -0.0955  11.00000  0.05    0.17
Q21   1  -0.1530  0.3463  0.0339  11.00000  0.05    0.17
Q22   1   0.0447 -0.1388  0.1473  11.00000  0.05    0.17
Q23   1   0.4466  0.1543  0.1289  11.00000  0.05    0.17
Q24   1   0.2648  0.2431  0.1269  11.00000  0.05    0.17
Q25   1   0.3248  0.3755  0.1962  11.00000  0.05    0.17
;
