# Supplementary material for: 3-(Ferrocen-1-ylcarbon­yl)-1-methyl-4-(4-methyl­phen­yl)spiro­[pyrrolidine-2,11′-indeno­[1,2-b]quinoxaline]
Source: Acta Crystallogr Sect E Struct Rep Online. 2012 Sep 15;68(Pt 10):m1274. doi: 10.1107/S1600536812036951 (PMC3470153; doi:10.1107/S1600536812036951)
Supplement: Supplementary file 2 [file e-68-m1274-Isup2.hkl]

# 
# h,k,l, Fc-squared, Fo-squared, sigma(Fo-squared) and status flag 
# 
data_I
_shelx_title ' VIJAY2 in P2(1)/n' 
_shelx_refln_list_code          4 
_shelx_F_calc_maximum      314.47 
_exptl_crystal_F_000      1232.00 
_reflns_d_resolution_high  0.7486 
 
loop_ 
 _symmetry_equiv_pos_as_xyz 
 'x, y, z' 
 '-x+1/2, y+1/2, -z+1/2' 
 '-x, -y, -z' 
 'x-1/2, -y-1/2, z-1/2' 
 
_cell_length_a    11.5966 
_cell_length_b    11.8658 
_cell_length_c    20.9383 
_cell_angle_alpha  90.000 
_cell_angle_beta   90.616 
_cell_angle_gamma  90.000 
 
_shelx_F_squared_multiplier     1.000 
 
loop_ 
 _refln_index_h 
 _refln_index_k 
 _refln_index_l 
 _refln_F_squared_calc 
 _refln_F_squared_meas 
 _refln_F_squared_sigma 
 _refln_observed_status 
   2   0   0     6369.09     7076.01     77.30 o 
   4   0   0        3.60       11.31      2.03 o 
   6   0   0      615.82      508.02      8.37 o 
   8   0   0    17778.63    17304.01    410.53 o 
  10   0   0      884.74      766.44     32.60 o 
  12   0   0       93.39      117.17     16.74 o 
  14   0   0      682.61      697.73     38.76 o 
   1   1   0     7108.89     7149.97     70.78 o 
   2   1   0    21632.85    21562.88    171.90 o 
   3   1   0    14278.53    14851.46    111.51 o 
   4   1   0      192.78      198.90      2.45 o 
   5   1   0       66.91       77.69      1.77 o 
   6   1   0     3567.99     3741.61     33.24 o 
   7   1   0     9051.14     9095.00     83.28 o 
   8   1   0       13.36       22.57      3.57 o 
   9   1   0     2529.36     2473.91     39.90 o 
  10   1   0      418.39      391.96     11.75 o 
  11   1   0        4.02        1.19      7.14 o 
  12   1   0      201.06      228.03     21.58 o 
  13   1   0       45.74       51.41     10.59 o 
  14   1   0       21.37       30.10     13.21 o 
  15   1   0      184.07      192.12     16.30 o 
   0   2   0     3398.65     3548.25     50.67 o 
   1   2   0     3849.89     3976.41     34.21 o 
   2   2   0        2.80        4.91      0.97 o 
   3   2   0       45.85       57.83      1.69 o 
   4   2   0       26.67       22.28      1.71 o 
   5   2   0      572.42      473.27      5.79 o 
   6   2   0     7308.85     7773.88     66.84 o 
   7   2   0      197.62      185.29      3.56 o 
   8   2   0      595.77      548.87      9.39 o 
   9   2   0      189.24      182.11      8.65 o 
  10   2   0        5.53        4.86      4.35 o 
  11   2   0       78.95      109.05     10.15 o 
  12   2   0        0.01       -2.41      7.14 o 
  13   2   0      263.84      303.56     17.75 o 
  14   2   0       53.42       73.17     13.66 o 
  15   2   0       16.00       17.62     16.74 o 
   1   3   0    15850.92    16662.93    140.41 o 
   2   3   0      551.91      660.68      7.73 o 
   3   3   0    27509.81    29276.92    231.05 o 
   4   3   0      712.53      658.60      7.49 o 
   5   3   0     1195.02     1332.51     13.37 o 
   6   3   0      834.50      784.99      8.91 o 
   7   3   0       37.29       41.92      2.06 o 
   8   3   0      295.59      297.25      4.63 o 
   9   3   0      278.11      285.41      6.30 o 
  10   3   0      373.70      409.95      7.80 o 
  11   3   0        0.54       -0.48      6.32 o 
  12   3   0      188.94      212.89     13.92 o 
  13   3   0       70.65       99.11     19.82 o 
  14   3   0      135.54      127.74     20.26 o 
  15   3   0       73.55       92.50     21.14 o 
   0   4   0    27495.11    27624.51    265.43 o 
   1   4   0     3691.77     3532.39     31.46 o 
   2   4   0        1.75        3.36      1.27 o 
   3   4   0    15463.67    15724.89    141.46 o 
   4   4   0      349.68      377.43      5.37 o 
   5   4   0    12699.63    13411.63    114.06 o 
   6   4   0      526.71      578.66      7.59 o 
   7   4   0      157.94      168.48      4.14 o 
   8   4   0      396.64      408.81      6.85 o 
   9   4   0      974.09      943.66     15.12 o 
  10   4   0      363.43      369.32     13.13 o 
  11   4   0      460.52      473.26     21.67 o 
  12   4   0       67.45       54.62     14.98 o 
  13   4   0      144.37      160.34     22.02 o 
  14   4   0        3.36      -14.10     14.10 o 
   1   5   0     2157.39     2179.23     17.95 o 
   2   5   0      247.24      191.75      3.58 o 
   3   5   0     1471.67     1663.40     16.34 o 
   4   5   0     4193.93     4278.05     58.26 o 
   5   5   0      403.05      373.86      6.20 o 
   6   5   0        1.45        3.66      1.77 o 
   7   5   0      184.59      175.73      4.69 o 
   8   5   0      974.16      967.68     13.42 o 
   9   5   0      658.04      620.83     11.30 o 
  10   5   0      159.66      165.78      8.21 o 
  11   5   0        0.48       12.25      4.72 o 
  12   5   0      327.92      349.71     12.53 o 
  13   5   0        9.92       14.10     14.10 o 
  14   5   0        7.95        4.40     15.86 o 
   0   6   0      578.40      711.01      9.17 o 
   1   6   0     2452.50     2338.94     22.92 o 
   2   6   0      794.34      696.39      8.33 o 
   3   6   0     1204.64     1173.94     12.59 o 
   4   6   0      146.78      171.30      5.42 o 
   5   6   0        2.20       -0.32      1.79 o 
   6   6   0     1385.82     1374.10     17.27 o 
   7   6   0        0.33        2.65      2.83 o 
   8   6   0      619.00      552.15     12.56 o 
   9   6   0      395.57      423.05     12.41 o 
  10   6   0      714.37      706.25     14.11 o 
  11   6   0       53.70       44.34      6.33 o 
  12   6   0        0.65       -3.77      7.62 o 
  13   6   0        1.11       18.50     14.10 o 
  14   6   0        2.24       22.02     15.86 o 
   1   7   0     2924.52     2786.05     22.88 o 
   2   7   0        0.09       -1.63      1.63 o 
   3   7   0     2125.50     2009.24     20.07 o 
   4   7   0       84.11       83.81      3.83 o 
   5   7   0      246.96      221.32      7.80 o 
   6   7   0      498.75      536.63     12.23 o 
   7   7   0       30.19       21.51      4.14 o 
   8   7   0       16.08        9.71      4.47 o 
   9   7   0      268.25      281.45     11.55 o 
  10   7   0       23.26       19.94      9.27 o 
  11   7   0        0.38       -3.20      3.20 o 
  12   7   0        6.60       25.72      9.10 o 
  13   7   0       30.70       59.91     17.62 o 
   0   8   0       38.55       23.28      3.05 o 
   1   8   0      517.21      458.23      6.34 o 
   2   8   0     2937.71     2991.09     28.48 o 
   3   8   0      556.73      548.94      9.88 o 
   4   8   0       12.18       14.64      3.37 o 
   5   8   0      292.53      259.04      8.11 o 
   6   8   0     2030.27     1894.04     25.81 o 
   7   8   0      104.75      106.64      6.40 o 
   8   8   0       74.27       66.41      6.02 o 
   9   8   0      153.05      148.22      9.49 o 
  10   8   0      422.49      395.40     20.80 o 
  11   8   0      142.38      150.14     13.54 o 
  12   8   0        6.92        1.88      8.89 o 
  13   8   0        7.08        1.76     14.98 o 
   1   9   0      258.62      273.39      8.34 o 
   2   9   0      322.41      316.09      8.96 o 
   3   9   0      694.72      687.35     11.11 o 
   4   9   0      683.67      690.49     13.05 o 
   5   9   0      368.58      355.03      9.66 o 
   6   9   0      302.58      324.78     10.57 o 
   7   9   0       23.51        7.30      4.91 o 
   8   9   0        2.09       -4.17      5.83 o 
   9   9   0      109.40      111.48      9.46 o 
  10   9   0      130.69      109.89     12.04 o 
  11   9   0       54.70       56.11     11.16 o 
  12   9   0       22.50       24.16     12.77 o 
   0  10   0      491.97      444.05     18.69 o 
   1  10   0     1027.00     1037.39     18.80 o 
   2  10   0       69.74       69.73      5.03 o 
   3  10   0      203.19      190.24      6.10 o 
   4  10   0        0.98       -2.96      2.96 o 
   5  10   0      373.48      372.64      9.98 o 
   6  10   0      160.52      122.04      7.53 o 
   7  10   0      102.95      105.15      9.49 o 
   8  10   0       50.79       41.85      7.93 o 
   9  10   0      274.70      263.13     16.78 o 
  10  10   0        1.57        8.17     10.15 o 
  11  10   0        6.87        8.89     10.26 o 
   1  11   0       43.41       36.81      6.94 o 
   2  11   0      184.50      191.74     11.01 o 
   3  11   0      183.83      150.61      8.31 o 
   4  11   0      289.48      282.63      9.18 o 
   5  11   0        4.95       -1.86      4.21 o 
   6  11   0      249.81      242.77      9.74 o 
   7  11   0      103.73      110.22      9.66 o 
   8  11   0        3.89        6.17      8.72 o 
   9  11   0       73.07       73.58     25.55 o 
  10  11   0      118.14      119.60     19.38 o 
  11  11   0        9.43        4.81     19.82 o 
   0  12   0      418.30      400.84     28.19 o 
   1  12   0        0.98       -8.72      8.72 o 
   2  12   0      258.21      223.12     21.14 o 
   3  12   0      414.70      376.24     15.91 o 
   4  12   0        2.45        2.64      5.72 o 
   5  12   0      178.77      189.40      8.44 o 
   6  12   0      193.36      197.81     15.27 o 
   7  12   0        0.78        0.62      6.60 o 
   8  12   0       22.51        3.99      7.12 o 
   9  12   0       13.42        9.51      7.64 o 
  10  12   0       30.29       33.83      8.54 o 
   1  13   0       76.42       65.71     12.14 o 
   2  13   0        0.28       14.39      9.28 o 
   3  13   0        1.06       -8.72      8.72 o 
   4  13   0       48.91       61.85      9.64 o 
   5  13   0      170.17      126.36     14.01 o 
   6  13   0        0.87       12.17     11.45 o 
   7  13   0      131.06      125.17      9.81 o 
   8  13   0        5.13        7.21      7.55 o 
   0  14   0      402.82      455.46     33.48 o 
   1  14   0       17.26       11.89     11.21 o 
   2  14   0       45.37       52.43     12.46 o 
   3  14   0       15.17       -4.08     10.89 o 
   4  14   0       37.37       32.16     11.21 o 
   5  14   0        0.05        0.88     15.86 o 
   6  14   0        5.30       11.45     17.62 o 
   7  14   0        0.86      -13.21     14.10 o 
   1  15   0       77.08      106.17     15.54 o 
   2  15   0        0.51      -10.89     10.89 o 
   3  15   0        9.25      -10.89     10.89 o 
   4  15   0       47.51       49.33     19.38 o 
   5  15   0        5.68      -14.98     16.74 o 
 -15   0   1       54.19       77.53     18.50 o 
 -13   0   1      225.72      238.74     22.91 o 
 -11   0   1        4.25        2.64      8.81 o 
  -9   0   1        9.40        5.58      8.37 o 
  -7   0   1     1155.62     1209.77     17.40 o 
  -5   0   1      831.79      978.70     13.83 o 
  -3   0   1     9188.76     9593.41    104.43 o 
  -1   0   1    23569.31    23067.68    289.62 o 
   3   0   1     4000.62     4350.94     53.65 o 
   5   0   1      712.24      631.32     10.92 o 
   7   0   1    21957.01    22293.79    362.98 o 
   9   0   1      398.54      400.26     13.76 o 
  11   0   1       11.13       25.55     10.57 o 
  13   0   1      292.36      299.53     24.67 o 
  15   0   1      239.18      233.46     25.55 o 
 -15   1   1       19.84       17.15     10.54 o 
 -14   1   1        0.48       -8.65      8.65 o 
 -13   1   1      109.05      124.83     15.42 o 
 -12   1   1        4.66       -4.94      7.14 o 
 -11   1   1       16.54        6.74      7.14 o 
 -10   1   1      634.17      627.17     20.86 o 
  -9   1   1       23.91       29.99      4.06 o 
  -8   1   1     1441.17     1381.34     16.33 o 
  -7   1   1       11.54        3.71      1.21 o 
  -6   1   1      187.10      204.94      3.45 o 
  -5   1   1     2644.20     2729.61     21.94 o 
  -4   1   1      275.09      324.58      3.52 o 
  -3   1   1     7220.89     7445.41     56.83 o 
  -2   1   1    31267.36    31007.62    242.76 o 
  -1   1   1     9632.51     9618.93     96.06 o 
   0   1   1     8757.88     8634.37    103.16 o 
   1   1   1     1923.03     1948.43     21.98 o 
   2   1   1      239.39      275.58      5.50 o 
   3   1   1      181.54      165.12      3.71 o 
   4   1   1      848.12     1020.49     10.49 o 
   5   1   1     1155.74     1225.01     13.79 o 
   6   1   1    12178.47    12724.56    133.56 o 
   7   1   1     4326.28     4679.95     57.50 o 
   8   1   1      777.84      780.19     12.13 o 
   9   1   1     1605.58     1551.28     23.45 o 
  10   1   1       69.32       68.40      5.95 o 
  11   1   1        2.54       -1.72      8.37 o 
  12   1   1        5.65        4.33      7.77 o 
  13   1   1       21.38       23.20     15.42 o 
  14   1   1      562.33      621.46     25.52 o 
  15   1   1       21.26       36.26     11.79 o 
 -15   2   1       31.53       22.91     15.86 o 
 -14   2   1      186.94      256.49     17.12 o 
 -13   2   1        9.12        3.33      8.39 o 
 -12   2   1      198.99      208.23     24.67 o 
 -11   2   1      136.54      130.35     20.26 o 
 -10   2   1      133.48      142.20      8.75 o 
  -9   2   1      558.64      556.64     13.61 o 
  -8   2   1     1396.43     1320.05     21.03 o 
  -7   2   1      255.81      241.73      4.95 o 
  -6   2   1     4788.80     4698.80     39.03 o 
  -5   2   1     3065.10     3406.15     30.31 o 
  -4   2   1     1919.69     2031.34     20.01 o 
  -3   2   1      204.10      285.16      3.92 o 
  -2   2   1     2948.34     3102.57     25.48 o 
  -1   2   1    14876.57    15327.07    138.13 o 
   0   2   1     7882.39     8078.75     73.49 o 
   1   2   1    15904.00    16231.57    136.52 o 
   2   2   1      997.13     1000.16     15.52 o 
   3   2   1      184.45      190.10      2.65 o 
   4   2   1     3207.22     3546.62     29.03 o 
   5   2   1      514.93      469.64      5.93 o 
   6   2   1        7.51       17.55      4.49 o 
   7   2   1     1463.71     1362.63     17.70 o 
   8   2   1        7.07        0.62      3.97 o 
   9   2   1      269.41      249.23      8.00 o 
  10   2   1      274.64      275.04      8.69 o 
  11   2   1       17.78       17.74      4.96 o 
  12   2   1      100.84      102.04     11.16 o 
  13   2   1      427.22      412.92     33.04 o 
  14   2   1       44.83       62.82     11.79 o 
  15   2   1       51.54       58.14     17.62 o 
 -15   3   1      119.60      172.67     23.79 o 
 -14   3   1        0.00       -0.88     14.98 o 
 -13   3   1      281.73      262.47     16.78 o 
 -12   3   1      129.05      117.61     11.79 o 
 -11   3   1      104.59      110.34      5.90 o 
 -10   3   1      452.48      452.87      9.34 o 
  -9   3   1        5.68        7.51      1.93 o 
  -8   3   1      102.05       94.71      3.14 o 
  -7   3   1     4023.65     3936.76     35.64 o 
  -6   3   1       16.60       27.28      2.13 o 
  -5   3   1     4330.47     4239.18     37.61 o 
  -4   3   1     1086.11     1062.15     10.91 o 
  -3   3   1      331.10      372.24      5.69 o 
  -2   3   1     2180.76     2450.47     20.70 o 
  -1   3   1      894.72      832.47      7.86 o 
   0   3   1     9249.87     9220.87     78.38 o 
   1   3   1    46212.77    45210.70    438.46 o 
   2   3   1     9420.47     9944.95     84.58 o 
   3   3   1    19199.57    19691.07    177.48 o 
   4   3   1    12129.76    13091.04    118.03 o 
   5   3   1       92.65       97.77      2.72 o 
   6   3   1      204.64      255.55      4.24 o 
   7   3   1      283.33      256.07      4.28 o 
   8   3   1      298.06      282.49      6.36 o 
   9   3   1     1383.99     1345.69     16.57 o 
  10   3   1        2.44        0.38      3.75 o 
  11   3   1      308.46      330.50     12.11 o 
  12   3   1       77.88       84.74     10.15 o 
  13   3   1       54.86       59.02     15.86 o 
  14   3   1        1.41        2.64     14.98 o 
  15   3   1       13.16       50.22     17.62 o 
 -14   4   1      247.71      282.79     26.43 o 
 -13   4   1       22.60        8.81     13.21 o 
 -12   4   1      150.46      184.12     22.02 o 
 -11   4   1       53.07       48.06      4.78 o 
 -10   4   1        2.74        2.10      3.95 o 
  -9   4   1        0.92       -1.58      1.92 o 
  -8   4   1     1043.89     1000.14     14.84 o 
  -7   4   1       74.44       87.21      3.10 o 
  -6   4   1     2762.06     2559.61     24.23 o 
  -5   4   1      330.86      332.53      6.41 o 
  -4   4   1      777.49     1045.74     11.01 o 
  -3   4   1      985.02     1038.71     12.65 o 
  -2   4   1      688.47      740.51     11.95 o 
  -1   4   1     4613.12     4751.47     36.67 o 
   0   4   1     2448.42     2494.73     18.94 o 
   1   4   1     3617.68     3766.31     31.28 o 
   2   4   1     3359.53     3424.67     30.78 o 
   3   4   1      617.81      666.98      9.17 o 
   4   4   1      378.00      521.12      7.60 o 
   5   4   1     1293.83     1291.23     14.17 o 
   6   4   1        9.34        7.22      1.65 o 
   7   4   1      417.50      421.71      6.31 o 
   8   4   1     2230.78     2214.28     21.34 o 
   9   4   1      153.22      156.83      5.11 o 
  10   4   1     1270.69     1291.22     42.67 o 
  11   4   1       38.27       47.88      7.81 o 
  12   4   1       94.67       74.00     15.86 o 
  13   4   1        3.06       -1.76     12.33 o 
  14   4   1        4.56        2.64     14.10 o 
 -14   5   1        0.27       17.62     15.86 o 
 -13   5   1        1.40      -10.57     11.45 o 
 -12   5   1       34.33       40.78      7.01 o 
 -11   5   1      190.63      172.59      9.74 o 
 -10   5   1     1081.52     1062.23     17.88 o 
  -9   5   1      449.71      449.58     10.95 o 
  -8   5   1        3.38        3.78      2.97 o 
  -7   5   1      168.92      162.90      4.63 o 
  -6   5   1       17.34       25.12      2.29 o 
  -5   5   1     1842.78     1820.28     17.17 o 
  -4   5   1      555.92      491.62      6.80 o 
  -3   5   1     6095.68     6348.23     59.00 o 
  -2   5   1     4273.48     4418.12     36.97 o 
  -1   5   1     5635.06     5844.61     45.11 o 
   0   5   1      285.36      394.70      5.38 o 
   1   5   1     2014.22     1962.60     21.08 o 
   2   5   1     2775.64     3032.40     29.70 o 
   3   5   1      387.70      421.92      6.61 o 
   4   5   1     6763.52     6801.62     68.50 o 
   5   5   1      195.83      178.55      4.32 o 
   6   5   1      571.29      528.96     10.20 o 
   7   5   1        6.29        4.85      2.03 o 
   8   5   1      118.17      123.06      4.41 o 
   9   5   1       33.17       32.65      2.77 o 
  10   5   1       20.14        6.75      4.05 o 
  11   5   1        6.31       11.80      4.65 o 
  12   5   1      177.66      204.71     14.98 o 
  13   5   1        0.81      -12.33     12.33 o 
  14   5   1       28.64       40.52     16.74 o 
 -14   6   1       15.21       32.60     17.62 o 
 -13   6   1        7.51      -12.33     12.33 o 
 -12   6   1        6.57       12.33     13.21 o 
 -11   6   1      383.99      398.59     10.17 o 
 -10   6   1        0.97        8.70      7.45 o 
  -9   6   1     1120.14     1144.84     23.97 o 
  -8   6   1        6.69        7.91      4.63 o 
  -7   6   1      205.07      199.06     14.10 o 
  -6   6   1        5.13        2.48      2.38 o 
  -5   6   1      117.70      100.96      3.44 o 
  -4   6   1      142.09      165.97      4.18 o 
  -3   6   1     1514.70     1547.86     15.72 o 
  -2   6   1      156.48      146.90      3.71 o 
  -1   6   1      901.83      766.32      7.74 o 
   0   6   1        0.37        5.49      1.17 o 
   1   6   1       11.87       23.35      1.89 o 
   2   6   1      229.63      246.67      4.99 o 
   3   6   1      269.42      348.64      6.27 o 
   4   6   1     1497.78     1512.50     23.63 o 
   5   6   1       68.03       57.08      2.84 o 
   6   6   1      465.16      464.83      9.48 o 
   7   6   1      259.12      249.83      9.82 o 
   8   6   1      113.16      114.20      5.20 o 
   9   6   1       56.53       43.03      5.38 o 
  10   6   1      263.63      235.31      8.64 o 
  11   6   1      131.29      142.03      8.44 o 
  12   6   1       36.33       19.24     23.79 o 
  13   6   1       47.94       67.83     18.50 o 
  14   6   1       13.32       18.50     16.74 o 
 -13   7   1       12.88       13.21     14.98 o 
 -12   7   1       50.63       45.99     11.45 o 
 -11   7   1        3.67        2.01      4.41 o 
 -10   7   1       57.15       46.35      6.55 o 
  -9   7   1       15.41       28.45      5.99 o 
  -8   7   1      274.46      235.61     10.61 o 
  -7   7   1       97.64       93.02      8.64 o 
  -6   7   1        9.27        3.19      3.35 o 
  -5   7   1       73.74       75.94      4.63 o 
  -4   7   1     3068.91     3169.58     31.95 o 
  -3   7   1      441.61      508.23      7.37 o 
  -2   7   1     3447.00     3428.94     29.39 o 
  -1   7   1        7.24        5.06      1.35 o 
   0   7   1     2751.29     2501.33     21.12 o 
   1   7   1      211.39      244.97      4.84 o 
   2   7   1      111.62      115.70      2.99 o 
   3   7   1        2.34        1.01      2.51 o 
   4   7   1     3781.87     3749.71     37.63 o 
   5   7   1      220.15      238.04      7.12 o 
   6   7   1      761.64      744.00     14.55 o 
   7   7   1      216.28      203.44      8.01 o 
   8   7   1      828.58      820.10     16.57 o 
   9   7   1       33.35       31.41      5.21 o 
  10   7   1        3.63        2.51      4.75 o 
  11   7   1        2.38        0.78      8.26 o 
  12   7   1       68.57       58.74     17.62 o 
  13   7   1        1.00       20.26     14.98 o 
 -13   8   1       56.73       74.88     21.14 o 
 -12   8   1       44.22       44.21     12.77 o 
 -11   8   1      341.02      348.05     19.19 o 
 -10   8   1       42.49       42.61      8.85 o 
  -9   8   1      375.84      384.15     14.30 o 
  -8   8   1        0.36       -5.21      5.21 o 
  -7   8   1        3.38        3.88      5.28 o 
  -6   8   1      170.77      170.86      7.77 o 
  -5   8   1      910.22      830.94     16.18 o 
  -4   8   1      253.44      261.21      7.64 o 
  -3   8   1     1173.25     1192.08     16.17 o 
  -2   8   1       65.14       59.77      3.19 o 
  -1   8   1       30.78       52.52      3.10 o 
   0   8   1      286.42      299.72      4.83 o 
   1   8   1       11.44       13.38      1.83 o 
   2   8   1      175.87      170.23      4.63 o 
   3   8   1      730.47      721.50     10.38 o 
   4   8   1      187.50      186.93      6.59 o 
   5   8   1     1879.43     1875.28     25.43 o 
   6   8   1       58.34       59.71      8.14 o 
   7   8   1       52.57       46.70      5.46 o 
   8   8   1      697.01      687.16     15.33 o 
   9   8   1      102.67      119.61     11.51 o 
  10   8   1      295.26      316.01     14.48 o 
  11   8   1        0.47       -7.17      7.17 o 
  12   8   1        2.30        5.46     21.14 o 
  13   8   1      169.91      208.88     22.91 o 
 -12   9   1        0.61       -5.65      8.89 o 
 -11   9   1      107.44      106.08     14.98 o 
 -10   9   1      217.67      222.73     25.11 o 
  -9   9   1      241.17      227.44     12.03 o 
  -8   9   1       68.78       66.84      8.30 o 
  -7   9   1     1046.17     1050.44     24.41 o 
  -6   9   1       17.11        9.19      4.69 o 
  -5   9   1       75.50       61.17      6.05 o 
  -4   9   1      490.44      473.16     12.52 o 
  -3   9   1      412.64      404.54     11.31 o 
  -2   9   1      121.08       98.31      4.66 o 
  -1   9   1     1342.45     1334.39     15.90 o 
   0   9   1       28.63       37.01      3.80 o 
   1   9   1     1488.97     1415.78     16.60 o 
   2   9   1      409.78      380.71     11.98 o 
   3   9   1      540.91      551.59      9.74 o 
   4   9   1     1018.55      943.93     14.01 o 
   5   9   1      109.10      108.33      5.73 o 
   6   9   1       34.53       37.36      4.72 o 
   7   9   1      394.49      346.93     11.44 o 
   8   9   1       25.37       12.72      5.27 o 
   9   9   1      103.74      103.12     11.84 o 
  10   9   1        4.21       -1.26      8.65 o 
  11   9   1       19.56       20.26     10.15 o 
  12   9   1       96.20       86.22     23.79 o 
 -11  10   1       20.88       23.63     10.54 o 
 -10  10   1       81.52      105.86     31.27 o 
  -9  10   1       90.79       90.24     12.41 o 
  -8  10   1      192.68      175.52     11.01 o 
  -7  10   1       73.78       63.32      8.40 o 
  -6  10   1      471.94      457.27     17.87 o 
  -5  10   1       33.90       26.87      5.58 o 
  -4  10   1       25.87       24.90      5.36 o 
  -3  10   1      131.72      111.44      5.68 o 
  -2  10   1      814.83      816.27     14.37 o 
  -1  10   1        0.73       -4.69      4.69 o 
   0  10   1      960.33      966.93     19.69 o 
   1  10   1       26.76       25.45      3.63 o 
   2  10   1      827.14      850.41     14.80 o 
   3  10   1       16.22       12.55      5.15 o 
   4  10   1      132.80      121.02      5.28 o 
   5  10   1        4.02       -3.35      3.35 o 
   6  10   1        3.27       -5.38      5.38 o 
   7  10   1       38.65       42.80      8.65 o 
   8  10   1      191.50      196.82      9.37 o 
   9  10   1      157.52      144.44     37.44 o 
  10  10   1       24.39       19.38      9.97 o 
  11  10   1       16.82        9.21     13.21 o 
 -11  11   1       40.57       36.49     12.67 o 
 -10  11   1       37.66       58.25     26.87 o 
  -9  11   1        5.28        6.94     10.26 o 
  -8  11   1      132.50      125.41     14.10 o 
  -7  11   1      275.87      300.67     18.63 o 
  -6  11   1        0.08       -7.90      7.90 o 
  -5  11   1      324.49      320.41     10.37 o 
  -4  11   1       21.77       22.92      4.43 o 
  -3  11   1       46.64       32.51      5.57 o 
  -2  11   1       14.19       11.16      7.61 o 
  -1  11   1      136.45      148.07      9.82 o 
   0  11   1      776.52      759.28     25.22 o 
   1  11   1      312.25      329.22     14.80 o 
   2  11   1      332.48      295.83      7.63 o 
   3  11   1      487.50      481.82      9.95 o 
   4  11   1       97.37       77.81      4.94 o 
   5  11   1       26.90       29.48      4.28 o 
   6  11   1      105.59       96.33      5.72 o 
   7  11   1       81.49       71.40      7.26 o 
   8  11   1       73.86       67.12      8.54 o 
   9  11   1      278.76      261.95     14.40 o 
  10  11   1       36.48       33.71      8.12 o 
  11  11   1       95.13       91.07     11.29 o 
 -10  12   1       54.80       62.43     13.38 o 
  -9  12   1       27.26       22.91     11.45 o 
  -8  12   1       90.45       79.21     12.65 o 
  -7  12   1       71.77       74.44      8.75 o 
  -6  12   1      142.15      175.01     11.70 o 
  -5  12   1       29.14       32.59      5.29 o 
  -4  12   1       83.86       88.75      9.49 o 
  -3  12   1       42.78       57.56      9.90 o 
  -2  12   1      271.66      252.41     20.70 o 
  -1  12   1      338.57      390.51     19.31 o 
   0  12   1      163.88      167.17     13.66 o 
   1  12   1        7.44        1.27      8.37 o 
   2  12   1       71.00       88.88     12.64 o 
   3  12   1       52.61       59.31      8.81 o 
   4  12   1      156.03      149.64      7.41 o 
   5  12   1      170.20      201.00     10.85 o 
   6  12   1       16.74        5.94      5.61 o 
   7  12   1       96.40       85.31     10.14 o 
   8  12   1        6.94        3.01      6.93 o 
   9  12   1       23.76       13.03      7.46 o 
  10  12   1        5.79        6.34      7.75 o 
  -8  13   1      112.38      123.11     12.72 o 
  -7  13   1       19.14        7.96      8.94 o 
  -6  13   1        0.04      -12.33     14.10 o 
  -5  13   1       77.76       80.72     13.66 o 
  -4  13   1       89.06      120.09     11.17 o 
  -3  13   1        0.99       -4.62      9.02 o 
  -2  13   1      234.93      233.36     21.58 o 
  -1  13   1       18.85       -7.11      9.02 o 
   0  13   1      108.88      165.87     14.63 o 
   1  13   1        1.19       -8.72      8.72 o 
   2  13   1       19.39       25.60     10.26 o 
   3  13   1      104.54      112.82     13.08 o 
   4  13   1      101.07      106.65     12.47 o 
   5  13   1       62.76       64.07      9.64 o 
   6  13   1      171.89      206.70     11.63 o 
   7  13   1       13.21       12.23      7.13 o 
   8  13   1       37.75       36.95      8.21 o 
  -7  14   1       28.96       13.21     15.86 o 
  -6  14   1        6.99        6.17     17.62 o 
  -5  14   1      100.15      117.17     22.02 o 
  -4  14   1       34.55       52.21     15.42 o 
  -3  14   1       15.70        8.91     14.10 o 
  -2  14   1       17.63       13.57     11.51 o 
  -1  14   1      232.29      295.30     51.54 o 
   0  14   1       46.42       38.90     12.14 o 
   1  14   1       98.96       99.17     13.70 o 
   2  14   1       21.98       20.71     11.51 o 
   3  14   1       16.54       26.85     11.79 o 
   4  14   1        0.04       -0.32     10.57 o 
   5  14   1       31.88       23.79     14.98 o 
   6  14   1        0.08       -8.81     14.10 o 
   7  14   1      156.61      209.67     25.55 o 
  -4  15   1        7.18        3.52     17.62 o 
  -3  15   1        4.40        0.47     12.04 o 
  -2  15   1       94.59      113.72     15.88 o 
  -1  15   1       32.15       20.98     13.04 o 
   0  15   1        6.28        3.62     12.77 o 
   1  15   1        6.38        9.94     12.14 o 
   2  15   1        0.01      -10.54     10.54 o 
   3  15   1      150.60      158.78     29.51 o 
   4  15   1       48.49       34.23     13.04 o 
 -14   0   2      140.08      177.07     22.02 o 
 -12   0   2      108.96      134.79     16.74 o 
 -10   0   2     1074.81     1072.14     40.52 o 
  -8   0   2       80.88       80.54      4.79 o 
  -6   0   2     9459.56     9935.73    107.98 o 
  -4   0   2     1142.58     1316.48     17.12 o 
  -2   0   2     4927.51     5330.35     65.26 o 
   0   0   2     2426.81     2508.13     44.85 o 
   2   0   2     4282.83     4444.92     62.68 o 
   4   0   2    10818.87    11772.42    192.09 o 
   6   0   2     3979.30     3740.92     65.33 o 
   8   0   2      265.31      252.19     11.21 o 
  10   0   2      145.21      138.17      9.10 o 
  12   0   2      107.93      129.50     16.74 o 
  14   0   2      636.55      643.99     37.00 o 
 -15   1   2       74.40       87.57     20.26 o 
 -14   1   2      126.31      114.57     13.38 o 
 -13   1   2      446.79      469.67     21.78 o 
 -12   1   2       16.17        9.58     11.89 o 
 -11   1   2      109.81      134.67     11.21 o 
 -10   1   2      534.18      516.27     16.28 o 
  -9   1   2      422.98      423.38      6.22 o 
  -8   1   2      409.23      419.99      5.79 o 
  -7   1   2     1066.08     1144.41     10.58 o 
  -6   1   2     3210.63     3493.03     29.81 o 
  -5   1   2       88.78       73.57      2.03 o 
  -4   1   2     2668.83     2775.16     23.52 o 
  -3   1   2     5268.14     5482.36     44.87 o 
  -2   1   2      449.01      480.41      4.92 o 
  -1   1   2     3959.38     3922.10     32.08 o 
   0   1   2     3076.13     3183.27     32.42 o 
   1   1   2     6957.74     7306.96     66.24 o 
   2   1   2     9611.73     9643.84    157.62 o 
   3   1   2     3813.60     4039.77     40.02 o 
   4   1   2      247.93      265.28      3.52 o 
   5   1   2     2010.76     1986.29     22.87 o 
   6   1   2     1504.54     1573.22     21.71 o 
   7   1   2     3276.13     3270.49     41.53 o 
   8   1   2       85.35       59.62      4.36 o 
   9   1   2      364.37      318.58      7.60 o 
  10   1   2      174.24      152.51      6.62 o 
  11   1   2      100.04       89.40      6.73 o 
  12   1   2       15.70       23.35      8.10 o 
  13   1   2      349.26      339.44     18.66 o 
  14   1   2       21.56       22.58     10.89 o 
  15   1   2       32.67       48.61     12.41 o 
 -15   2   2      110.35      100.77     13.66 o 
 -14   2   2       42.62       52.99     11.41 o 
 -13   2   2      136.24      133.71     13.04 o 
 -12   2   2       45.34       51.98      9.91 o 
 -11   2   2       36.12       30.90      3.86 o 
 -10   2   2       83.73       80.03      4.83 o 
  -9   2   2        3.37        6.21      1.85 o 
  -8   2   2      145.09      143.33      3.65 o 
  -7   2   2     4978.55     4912.96     43.87 o 
  -6   2   2       69.27       46.83      2.43 o 
  -5   2   2      119.78      134.47      3.44 o 
  -4   2   2       66.91       98.62      2.53 o 
  -3   2   2     1118.88     1172.82     11.55 o 
  -2   2   2     1043.24     1082.71     10.56 o 
  -1   2   2    56405.66    52664.21    654.96 o 
   0   2   2     4637.06     4766.27     48.00 o 
   1   2   2    45575.12    44166.50    350.81 o 
   2   2   2     1718.78     1721.07     16.77 o 
   3   2   2      356.93      368.48      4.30 o 
   4   2   2       12.10        8.45      1.56 o 
   5   2   2      768.69      778.31      9.22 o 
   6   2   2     1846.57     1918.17     20.55 o 
   7   2   2     4525.70     4549.98     42.67 o 
   8   2   2      113.52      120.13      4.74 o 
   9   2   2       31.10       30.25      4.03 o 
  10   2   2       71.59       71.04      5.21 o 
  11   2   2       48.90       54.17      7.63 o 
  12   2   2      125.86      151.26     12.41 o 
  13   2   2      129.46      140.12     13.04 o 
  14   2   2       10.65      -10.57     14.10 o 
  15   2   2      258.98      318.91     29.95 o 
 -15   3   2        3.22        0.00     15.86 o 
 -14   3   2       40.03       44.05     16.74 o 
 -13   3   2        2.71       -3.46     16.74 o 
 -12   3   2       38.67       25.32      8.39 o 
 -11   3   2      104.80       93.00      6.19 o 
 -10   3   2      443.76      483.33      7.69 o 
  -9   3   2     1283.67     1337.21     15.38 o 
  -8   3   2      758.27      695.01      9.35 o 
  -7   3   2      158.01      143.58      4.14 o 
  -6   3   2     1443.45     1407.27     15.58 o 
  -5   3   2      182.64      170.45      4.51 o 
  -4   3   2     1690.92     1882.29     21.03 o 
  -3   3   2      120.46      141.30      2.86 o 
  -2   3   2       12.37       20.15      1.65 o 
  -1   3   2     1989.71     1980.57     50.46 o 
   0   3   2       20.37       18.96      1.25 o 
   1   3   2    16902.91    17505.10    138.47 o 
   2   3   2       96.21      157.19      3.45 o 
   3   3   2     1581.45     1711.53     16.85 o 
   4   3   2        1.75       -1.52      1.52 o 
   5   3   2      922.25     1089.84     10.95 o 
   6   3   2     1032.57      980.93     10.38 o 
   7   3   2      187.28      197.47      4.68 o 
   8   3   2     2385.04     2316.51     31.84 o 
   9   3   2      621.05      581.54     12.47 o 
  10   3   2      265.62      290.79     11.83 o 
  11   3   2       51.00       49.09      5.26 o 
  12   3   2       13.28       -2.33      8.37 o 
  13   3   2       13.96       41.41     14.98 o 
  14   3   2       98.39      109.24     20.26 o 
  15   3   2        0.03       26.43     17.62 o 
 -14   4   2        5.92      -13.21     13.21 o 
 -13   4   2       15.70       14.10     14.98 o 
 -12   4   2       31.05       38.74      6.44 o 
 -11   4   2       17.97       19.64      5.30 o 
 -10   4   2      219.78      217.30      6.42 o 
  -9   4   2      592.31      610.31     14.25 o 
  -8   4   2      262.49      263.16      6.85 o 
  -7   4   2      693.96      655.47     10.09 o 
  -6   4   2      249.39      303.29      5.73 o 
  -5   4   2      303.68      295.75      5.53 o 
  -4   4   2      948.88     1077.63     11.48 o 
  -3   4   2       54.65       45.32      2.14 o 
  -2   4   2      963.60     1025.30     11.44 o 
  -1   4   2     2809.55     2838.69     32.90 o 
   0   4   2      137.98      137.93      3.04 o 
   1   4   2      780.07     1032.33      9.98 o 
   2   4   2       12.79       15.12      1.48 o 
   3   4   2      702.20      655.94      8.24 o 
   4   4   2      380.29      413.68      6.49 o 
   5   4   2        0.96        2.13      1.67 o 
   6   4   2        9.09        6.99      1.72 o 
   7   4   2     1562.57     1462.95     18.36 o 
   8   4   2       16.48       23.18      2.84 o 
   9   4   2       68.42       61.92      3.40 o 
  10   4   2      607.15      610.50      9.54 o 
  11   4   2       77.19       70.53      6.90 o 
  12   4   2       76.75       67.92      9.45 o 
  13   4   2        0.46       20.26     14.10 o 
  14   4   2        4.91       -6.17     14.98 o 
 -14   5   2        0.46       14.98     15.86 o 
 -13   5   2       30.17       23.79     14.98 o 
 -12   5   2       70.20       56.07      7.80 o 
 -11   5   2      430.68      460.42     10.52 o 
 -10   5   2      100.62       98.82      4.87 o 
  -9   5   2       34.66       35.41      4.55 o 
  -8   5   2      315.60      310.16      7.80 o 
  -7   5   2       68.94       55.46      3.45 o 
  -6   5   2      102.70      117.81      3.82 o 
  -5   5   2      330.27      292.48      5.40 o 
  -4   5   2       42.11       41.66      2.47 o 
  -3   5   2     7617.48     8159.63     75.55 o 
  -2   5   2     5917.36     6436.39     56.53 o 
  -1   5   2      100.94      110.87      3.06 o 
   0   5   2     3007.33     2949.17     26.97 o 
   1   5   2       33.49       24.30      1.50 o 
   2   5   2     6726.44     6855.34     59.35 o 
   3   5   2      312.28      333.66      5.85 o 
   4   5   2     2620.12     2738.85     27.60 o 
   5   5   2      633.37      637.58      8.67 o 
   6   5   2       75.09       60.10      2.85 o 
   7   5   2       25.02       30.46      2.80 o 
   8   5   2       86.78       84.35      3.81 o 
   9   5   2        4.61        6.89      3.78 o 
  10   5   2      103.62      101.49      6.36 o 
  11   5   2       23.94       33.52      4.05 o 
  12   5   2       16.30       15.48      8.46 o 
  13   5   2        2.87       10.57     14.98 o 
  14   5   2       17.22       28.19     15.86 o 
 -14   6   2       14.84       -6.17     14.10 o 
 -13   6   2        0.76       -0.88     13.21 o 
 -12   6   2       94.08       82.81     17.62 o 
 -11   6   2      109.38      108.66      6.04 o 
 -10   6   2     1484.11     1468.06     29.21 o 
  -9   6   2      152.52      120.31      7.84 o 
  -8   6   2      371.27      368.97     12.33 o 
  -7   6   2       28.68       20.68      3.81 o 
  -6   6   2      808.30      751.81     17.23 o 
  -5   6   2      192.45      210.11      4.94 o 
  -4   6   2     3221.30     3273.57     32.83 o 
  -3   6   2        0.55       -0.81      1.79 o 
  -2   6   2     1658.13     1558.75     15.49 o 
  -1   6   2      500.82      611.25      7.19 o 
   0   6   2      593.50      557.20      6.73 o 
   1   6   2       24.02       24.63      1.73 o 
   2   6   2     2949.73     2905.98     27.04 o 
   3   6   2      182.15      202.51      4.96 o 
   4   6   2    15757.04    16164.87    147.13 o 
   5   6   2     1843.54     1915.57     22.61 o 
   6   6   2     2346.58     2292.24     28.94 o 
   7   6   2       48.10       49.08      3.79 o 
   8   6   2      427.84      407.65     12.45 o 
   9   6   2      517.83      473.62     11.96 o 
  10   6   2      211.74      223.32     10.05 o 
  11   6   2       55.73       64.94      5.90 o 
  12   6   2      251.99      255.95     15.66 o 
  13   6   2        0.99        0.00     13.21 o 
  14   6   2       27.38       39.64     18.50 o 
 -13   7   2       15.91       41.41     16.74 o 
 -12   7   2       20.51        7.05     14.10 o 
 -11   7   2      178.59      179.40      9.12 o 
 -10   7   2        4.74       -0.05      5.31 o 
  -9   7   2       44.50       34.20      6.89 o 
  -8   7   2        1.01       -3.36      4.88 o 
  -7   7   2      455.27      472.64     17.75 o 
  -6   7   2      675.79      667.45     15.51 o 
  -5   7   2     1694.15     1721.95     22.69 o 
  -4   7   2      378.68      367.64      7.57 o 
  -3   7   2     1961.91     1942.79     19.19 o 
  -2   7   2      909.02     1043.27     11.57 o 
  -1   7   2       12.43       17.09      1.62 o 
   0   7   2      441.88      412.67      5.32 o 
   1   7   2     1083.16     1178.61     12.77 o 
   2   7   2     1084.36     1140.95     12.91 o 
   3   7   2     5357.62     5393.23     48.40 o 
   4   7   2      244.06      245.64      6.81 o 
   5   7   2      252.18      223.24      7.12 o 
   6   7   2     1560.61     1549.03     24.36 o 
   7   7   2      259.85      230.11      8.37 o 
   8   7   2        9.25        8.88      4.32 o 
   9   7   2        1.06        0.26      4.37 o 
  10   7   2        3.76       10.63      4.92 o 
  11   7   2      815.54      791.82     21.01 o 
  12   7   2       24.87       21.88     11.01 o 
  13   7   2       55.01       67.90     11.64 o 
 -13   8   2       13.12       20.26     17.62 o 
 -12   8   2       71.80       72.42     12.33 o 
 -11   8   2       17.00       30.57     11.45 o 
 -10   8   2      256.93      255.34     15.66 o 
  -9   8   2      316.55      311.13     13.66 o 
  -8   8   2        0.15       -2.70      5.18 o 
  -7   8   2      117.55      118.60      8.30 o 
  -6   8   2      214.63      235.85      8.99 o 
  -5   8   2      182.04      194.69      8.52 o 
  -4   8   2      712.93      716.31     14.70 o 
  -3   8   2      117.55      112.36      4.50 o 
  -2   8   2      756.29      799.52      9.85 o 
  -1   8   2        2.34        3.09      1.78 o 
   0   8   2       69.62       65.83      2.50 o 
   1   8   2      244.22      314.68      5.62 o 
   2   8   2     1774.61     1867.80     20.57 o 
   3   8   2      153.00      140.01      4.66 o 
   4   8   2      215.90      220.42      6.32 o 
   5   8   2     1821.98     1771.96     24.42 o 
   6   8   2      295.74      304.26      9.71 o 
   7   8   2     1115.14     1031.62     19.09 o 
   8   8   2      123.64      106.34      6.72 o 
   9   8   2       77.07       76.59      6.55 o 
  10   8   2       16.09       20.27      6.80 o 
  11   8   2       68.17       68.64     16.30 o 
  12   8   2       87.73       87.96     12.04 o 
  13   8   2       56.38       52.13     11.64 o 
 -12   9   2       70.70       75.88     12.27 o 
 -11   9   2      175.95      194.82     17.62 o 
 -10   9   2        5.26        3.40      9.69 o 
  -9   9   2        0.57        9.38      6.51 o 
  -8   9   2      823.44      838.92     21.67 o 
  -7   9   2        0.63       -1.55      7.32 o 
  -6   9   2       16.58       14.12      5.75 o 
  -5   9   2       22.97        8.06      4.02 o 
  -4   9   2      165.88      163.55     10.30 o 
  -3   9   2      247.76      245.82     10.94 o 
  -2   9   2      618.11      648.19     12.84 o 
  -1   9   2        0.18        0.69      2.35 o 
   0   9   2     3331.89     3183.20     35.11 o 
   1   9   2       46.31       38.03      3.21 o 
   2   9   2      146.66      137.80      4.89 o 
   3   9   2      834.49      790.83     12.34 o 
   4   9   2      139.18      120.65      5.08 o 
   5   9   2      253.40      219.06      6.82 o 
   6   9   2       81.13       65.79      4.61 o 
   7   9   2      426.81      426.00     12.56 o 
   8   9   2       75.32       91.84      7.30 o 
   9   9   2        6.66        5.20      6.87 o 
  10   9   2        0.73       -4.06      6.34 o 
  11   9   2      226.93      192.21     15.03 o 
  12   9   2       20.21       18.02     10.15 o 
 -11  10   2       20.68        1.81     22.02 o 
 -10  10   2       63.64       64.16     14.54 o 
  -9  10   2      114.76       93.87     12.46 o 
  -8  10   2       72.04       76.57     19.92 o 
  -7  10   2      531.84      523.97     17.28 o 
  -6  10   2        0.83       -0.57      7.40 o 
  -5  10   2       84.92       74.05      6.47 o 
  -4  10   2      402.97      401.74     12.06 o 
  -3  10   2      363.87      321.79     10.76 o 
  -2  10   2        0.15       -1.28      3.66 o 
  -1  10   2     2396.49     2347.92     36.86 o 
   0  10   2        6.37        4.75      3.60 o 
   1  10   2     2131.35     2144.61     27.88 o 
   2  10   2       90.98       90.26      4.43 o 
   3  10   2        6.18       -0.19      2.89 o 
   4  10   2       14.81       10.96      3.42 o 
   5  10   2        1.58       -3.31      3.31 o 
   6  10   2       10.83       10.24      4.73 o 
   7  10   2      777.90      793.76     15.38 o 
   8  10   2        0.06       -1.31      4.44 o 
   9  10   2      693.00      714.50     20.23 o 
  10  10   2        1.53        7.81     14.10 o 
  11  10   2       10.94        7.16      9.64 o 
 -11  11   2       17.45       34.40     17.18 o 
 -10  11   2       23.07       27.29     17.18 o 
  -9  11   2       16.41       39.17     10.89 o 
  -8  11   2      353.37      344.52     19.19 o 
  -7  11   2        0.25       -5.29      6.94 o 
  -6  11   2       35.71       34.38      7.75 o 
  -5  11   2      180.82      179.11      8.99 o 
  -4  11   2        0.24       -3.76      3.76 o 
  -3  11   2      136.21      131.27      7.71 o 
  -2  11   2      105.15       94.67      8.65 o 
  -1  11   2      227.24      198.41     13.04 o 
   0  11   2       37.36       45.82      9.69 o 
   1  11   2       14.84       17.41      6.43 o 
   2  11   2       50.27       61.48      5.56 o 
   3  11   2      415.77      454.42      9.63 o 
   4  11   2       10.48        8.29      3.62 o 
   5  11   2       14.73       12.06      4.00 o 
   6  11   2      272.67      260.20      8.27 o 
   7  11   2       18.44       12.90      4.94 o 
   8  11   2      320.98      322.53     11.65 o 
   9  11   2        0.39        8.20      7.05 o 
  10  11   2       23.28       25.16      7.85 o 
  11  11   2      137.60      130.32     11.09 o 
 -10  12   2       10.81       -1.93     11.51 o 
  -9  12   2        1.14        0.67     10.54 o 
  -8  12   2        2.23        8.10      9.64 o 
  -7  12   2       26.69       28.63      9.97 o 
  -6  12   2      134.75      141.14      9.46 o 
  -5  12   2        3.29        6.90      5.24 o 
  -4  12   2       84.51       89.94      9.59 o 
  -3  12   2       55.16       38.86      8.14 o 
  -2  12   2      174.66      162.02     14.01 o 
  -1  12   2      139.00      134.20     13.04 o 
   0  12   2       46.38       26.08     10.26 o 
   1  12   2      105.41      129.08     13.38 o 
   2  12   2      165.13      156.73     11.01 o 
   3  12   2      218.46      221.28     12.63 o 
   4  12   2      110.08      133.58      6.24 o 
   5  12   2        5.63        3.85      4.04 o 
   6  12   2       44.67       33.01      4.91 o 
   7  12   2        0.39        5.80      6.39 o 
   8  12   2       27.41       12.70      7.12 o 
   9  12   2       34.53       20.62      7.52 o 
  10  12   2        9.71       12.77     11.21 o 
  -8  13   2       27.26       28.58      9.64 o 
  -7  13   2        9.07        9.22     11.45 o 
  -6  13   2        7.73      -13.21     13.21 o 
  -5  13   2       34.67       53.33     11.84 o 
  -4  13   2        0.37        8.04     21.58 o 
  -3  13   2      109.84      112.88     13.38 o 
  -2  13   2        3.32       -5.19      8.89 o 
  -1  13   2       10.94       16.74      9.64 o 
   0  13   2       18.66       15.28      9.91 o 
   1  13   2       14.84       21.14      9.97 o 
   2  13   2       64.87       41.78     10.89 o 
   3  13   2       53.92       52.36     10.89 o 
   4  13   2       39.29       39.94      9.16 o 
   5  13   2      168.44      174.05     12.33 o 
   6  13   2        3.62        2.68      6.30 o 
   7  13   2       11.27        3.00      6.87 o 
   8  13   2        0.84       12.57      7.58 o 
  -7  14   2        0.35      -11.45     15.86 o 
  -6  14   2       67.12       69.60     20.26 o 
  -5  14   2       13.12        3.52     15.86 o 
  -4  14   2      131.68      111.00     20.26 o 
  -3  14   2        1.72       -9.91      9.91 o 
  -2  14   2      261.34      264.40     18.07 o 
  -1  14   2       16.32       26.45     10.89 o 
   0  14   2        0.63       -4.08     10.26 o 
   1  14   2       25.35       12.77     11.21 o 
   2  14   2      103.65       95.46     14.01 o 
   3  14   2       23.59       38.76     11.84 o 
   4  14   2      101.33       96.14     14.01 o 
   5  14   2        2.84        9.02     10.26 o 
   6  14   2      148.20      163.86     22.91 o 
   7  14   2        7.45        1.76     15.86 o 
  -4  15   2       36.90       37.88     19.38 o 
  -3  15   2       75.98       74.89     14.80 o 
  -2  15   2       35.05       21.21     14.54 o 
  -1  15   2        5.71       12.62     12.41 o 
   0  15   2       43.24       57.55     14.29 o 
   1  15   2       94.16       96.43     14.95 o 
   2  15   2       10.04        7.12     12.04 o 
   3  15   2       39.79       38.91     12.67 o 
   4  15   2       65.19       57.30     13.70 o 
 -15   0   3      280.41      268.70     26.43 o 
 -13   0   3       55.92       70.48     14.98 o 
 -11   0   3       25.60       15.86     10.57 o 
  -9   0   3      449.48      453.07     11.99 o 
  -7   0   3     6167.10     6187.48     87.79 o 
  -5   0   3       19.90       25.31      2.27 o 
  -3   0   3     4900.62     4989.44     61.75 o 
  -1   0   3     4893.07     5112.34     62.61 o 
   1   0   3     6725.37     7013.77     98.07 o 
   3   0   3     4985.93     5291.60     73.55 o 
   5   0   3    11130.25    11847.21    194.25 o 
   7   0   3     1364.56     1305.06     27.59 o 
   9   0   3       56.32       44.50      6.14 o 
  11   0   3       38.21       52.73      9.69 o 
  13   0   3      247.74      259.89     22.02 o 
  15   0   3      468.89      510.96     35.24 o 
 -15   1   3        0.13       -2.53     12.33 o 
 -14   1   3      271.15      269.27     17.68 o 
 -13   1   3        4.82       15.97     11.45 o 
 -12   1   3      185.98      212.18     14.29 o 
 -11   1   3       12.44       14.55      2.93 o 
 -10   1   3      486.32      522.51      9.36 o 
  -9   1   3      257.76      241.21      5.56 o 
  -8   1   3      685.53      706.70      7.61 o 
  -7   1   3      646.55      647.05      7.16 o 
  -6   1   3     4759.47     5017.56     39.67 o 
  -5   1   3       10.01        9.22      1.02 o 
  -4   1   3     1185.75     1185.47     11.08 o 
  -3   1   3     1669.81     1862.49     16.27 o 
  -2   1   3       37.67       45.39      1.68 o 
  -1   1   3     2696.44     2738.30     25.76 o 
   0   1   3    18618.94    18747.37    160.12 o 
   1   1   3     4211.56     4126.79     38.36 o 
   2   1   3     2466.37     2511.30     20.60 o 
   3   1   3      665.88      625.98      7.21 o 
   4   1   3        5.65       17.42      0.97 o 
   5   1   3     3301.30     3542.76     43.22 o 
   6   1   3      208.40      219.69      8.14 o 
   7   1   3      105.02       58.32      7.12 o 
   8   1   3     3893.90     3854.76     48.89 o 
   9   1   3      565.29      543.84     11.37 o 
  10   1   3       16.67       18.89      3.45 o 
  11   1   3        9.08        4.16      3.84 o 
  12   1   3      207.25      220.67     13.70 o 
  13   1   3      273.16      299.28     17.44 o 
  14   1   3       17.82        7.15     10.26 o 
  15   1   3        0.15       -2.20     11.01 o 
 -15   2   3       10.36       28.00     11.01 o 
 -14   2   3        0.31       -0.22      9.25 o 
 -13   2   3      253.38      287.88     17.75 o 
 -12   2   3      216.59      230.98     29.51 o 
 -11   2   3       17.99       15.72      4.39 o 
 -10   2   3      147.25      113.57      4.68 o 
  -9   2   3       89.20       73.70      3.02 o 
  -8   2   3     2674.87     2613.73     29.75 o 
  -7   2   3     1378.55     1461.81     13.26 o 
  -6   2   3        0.99        1.20      1.41 o 
  -5   2   3     1787.72     1833.68     17.75 o 
  -4   2   3     2618.73     2892.48     26.38 o 
  -3   2   3       92.33      129.82      2.68 o 
  -2   2   3      148.21      157.65      3.20 o 
  -1   2   3       93.44      117.81      3.47 o 
   0   2   3    44660.92    43459.68    395.75 o 
   1   2   3      708.65      800.88      8.69 o 
   2   2   3     4057.74     4059.17     37.58 o 
   3   2   3     2431.05     2418.44     21.37 o 
   4   2   3      606.99      654.13      7.90 o 
   5   2   3     1489.43     1671.46     16.56 o 
   6   2   3      443.57      409.42      6.38 o 
   7   2   3      358.51      341.36      8.19 o 
   8   2   3      886.80      831.57     12.71 o 
   9   2   3      326.85      311.00      7.55 o 
  10   2   3      133.49      121.87      7.93 o 
  11   2   3       39.34       54.47      5.21 o 
  12   2   3      274.16      298.37     18.83 o 
  13   2   3       15.49       20.21      9.52 o 
  14   2   3       86.06       97.79     19.38 o 
  15   2   3        0.07        8.81     16.74 o 
 -15   3   3       23.81       22.02     16.74 o 
 -14   3   3       11.06        8.28      9.28 o 
 -13   3   3        4.42       -3.03      8.26 o 
 -12   3   3        4.02        6.33      4.41 o 
 -11   3   3       90.15      110.62      5.02 o 
 -10   3   3      220.19      220.14      6.11 o 
  -9   3   3      802.77      775.61     11.35 o 
  -8   3   3        5.02        2.47      2.07 o 
  -7   3   3     1098.65     1050.84     12.72 o 
  -6   3   3       10.26        3.79      1.88 o 
  -5   3   3      530.09      514.27      7.31 o 
  -4   3   3      406.08      438.66      5.77 o 
  -3   3   3     7269.64     7493.07     65.17 o 
  -2   3   3      300.12      312.24      4.58 o 
  -1   3   3     1315.52     1392.16     14.46 o 
   0   3   3      382.97      452.54      6.76 o 
   1   3   3     7086.73     7042.98     56.79 o 
   2   3   3     2776.65     2930.66     24.70 o 
   3   3   3     1955.96     1951.04     19.01 o 
   4   3   3       15.17       10.19      1.75 o 
   5   3   3     6107.58     6146.81     52.68 o 
   6   3   3      114.23      135.60      4.70 o 
   7   3   3     1309.07     1252.01     14.82 o 
   8   3   3      790.97      785.94      9.61 o 
   9   3   3      247.85      233.13      9.07 o 
  10   3   3       36.54       39.84      4.87 o 
  11   3   3      128.10      136.38      7.01 o 
  12   3   3        1.81       -4.88      4.88 o 
  13   3   3      213.04      241.39     24.67 o 
  14   3   3       12.86       -5.29     14.10 o 
  15   3   3      102.85      134.79     22.02 o 
 -14   4   3        0.81       22.02     15.86 o 
 -13   4   3        6.85        0.00     13.21 o 
 -12   4   3      184.08      194.42      9.23 o 
 -11   4   3      138.96      138.83      5.96 o 
 -10   4   3      855.79      890.81     14.62 o 
  -9   4   3      528.38      541.11      9.43 o 
  -8   4   3      327.74      308.30      8.55 o 
  -7   4   3        1.59        0.24      2.04 o 
  -6   4   3       55.13       51.63      2.98 o 
  -5   4   3     1720.27     1917.46     22.35 o 
  -4   4   3      649.23      610.98      7.68 o 
  -3   4   3     1127.81     1102.73     11.60 o 
  -2   4   3     1147.61     1103.18     13.04 o 
  -1   4   3     7062.85     7352.07     68.34 o 
   0   4   3      265.39      264.93      3.71 o 
   1   4   3     2671.19     3019.70     25.62 o 
   2   4   3      268.04      280.46      4.36 o 
   3   4   3     3620.13     3884.15     37.11 o 
   4   4   3     1297.18     1158.46     12.49 o 
   5   4   3     1902.48     2092.16     26.22 o 
   6   4   3     3712.13     3498.79     38.33 o 
   7   4   3      251.33      260.47      5.14 o 
   8   4   3      562.57      551.94      8.88 o 
   9   4   3      262.69      248.74      6.81 o 
  10   4   3       29.39       22.26      5.56 o 
  11   4   3        1.63       -2.17      5.02 o 
  12   4   3       87.05       72.85      9.28 o 
  13   4   3        0.69       -8.81     13.21 o 
  14   4   3      105.33      131.26     21.14 o 
 -14   5   3        3.28      -14.10     14.10 o 
 -13   5   3        0.06       -7.93     12.33 o 
 -12   5   3      172.61      174.43     21.14 o 
 -11   5   3      201.67      206.07      7.66 o 
 -10   5   3       86.44       87.33      5.47 o 
  -9   5   3      132.76      151.96      8.16 o 
  -8   5   3       13.56        6.22      3.65 o 
  -7   5   3       43.85       37.12      3.39 o 
  -6   5   3      113.46      127.02      4.17 o 
  -5   5   3      299.12      344.63      5.83 o 
  -4   5   3     3484.84     3464.33     32.10 o 
  -3   5   3     4611.93     4596.38     44.02 o 
  -2   5   3     1429.52     1569.81     17.04 o 
  -1   5   3     5379.47     5428.64     46.50 o 
   0   5   3      852.19      797.88      8.27 o 
   1   5   3        4.51        4.12      1.20 o 
   2   5   3     5255.55     5055.26     44.53 o 
   3   5   3     1551.34     1727.40     17.12 o 
   4   5   3     2124.07     2003.11     29.58 o 
   5   5   3       66.64       57.39      2.53 o 
   6   5   3      780.43      817.06     11.79 o 
   7   5   3      188.08      166.58      6.29 o 
   8   5   3      146.80      146.91      4.43 o 
   9   5   3      150.86      128.05      6.65 o 
  10   5   3      654.50      638.68     13.42 o 
  11   5   3       84.68       68.23      7.42 o 
  12   5   3      166.45      151.58      9.68 o 
  13   5   3       39.32       45.81     16.74 o 
  14   5   3        0.06        0.88     15.86 o 
 -14   6   3        7.44       -7.05     14.10 o 
 -13   6   3      130.83      149.76     22.02 o 
 -12   6   3        6.79        6.12      4.20 o 
 -11   6   3      132.79      160.56      7.32 o 
 -10   6   3      317.12      316.76     12.70 o 
  -9   6   3       17.55       11.28      5.47 o 
  -8   6   3      196.77      182.21      8.77 o 
  -7   6   3     1226.62     1203.51     20.15 o 
  -6   6   3        4.63        1.68      2.89 o 
  -5   6   3     1029.16     1006.65     12.02 o 
  -4   6   3      542.79      595.55      9.71 o 
  -3   6   3     1401.76     1368.32     16.95 o 
  -2   6   3     2045.49     2120.84     20.35 o 
  -1   6   3     1109.26     1197.80     11.96 o 
   0   6   3      554.72      649.68      8.19 o 
   1   6   3     1133.41     1029.81     11.41 o 
   2   6   3       15.89       18.54      2.03 o 
   3   6   3     2610.09     2394.76     23.05 o 
   4   6   3     1958.90     2035.89     20.36 o 
   5   6   3       22.82       28.46      2.96 o 
   6   6   3      631.86      575.61     10.56 o 
   7   6   3       94.91      102.30      4.73 o 
   8   6   3       24.27       18.85      3.45 o 
   9   6   3      832.08      870.39     23.96 o 
  10   6   3        3.38       -0.82      4.21 o 
  11   6   3      798.85      835.59     16.71 o 
  12   6   3        0.03        2.08      6.23 o 
  13   6   3        0.21       -4.22      8.64 o 
  14   6   3        6.20      -12.33     14.98 o 
 -13   7   3       10.06        2.64     14.10 o 
 -12   7   3       79.02       66.07     18.50 o 
 -11   7   3       13.66       21.97      9.28 o 
 -10   7   3       68.61       66.77     10.96 o 
  -9   7   3       42.49       41.24      6.80 o 
  -8   7   3      331.07      363.82     13.91 o 
  -7   7   3       17.16       14.39      5.09 o 
  -6   7   3      305.29      326.85      9.77 o 
  -5   7   3       28.49       33.49      3.37 o 
  -4   7   3     3275.12     3518.54     35.56 o 
  -3   7   3       23.83       20.49      3.06 o 
  -2   7   3      363.69      374.71      5.83 o 
  -1   7   3      294.09      310.22      5.76 o 
   0   7   3     1699.72     1738.90     18.92 o 
   1   7   3      713.85      757.51     10.89 o 
   2   7   3     3509.06     3440.45     32.09 o 
   3   7   3     1138.41     1245.50     14.00 o 
   4   7   3     1160.56     1155.67     13.48 o 
   5   7   3       43.63       43.65      3.91 o 
   6   7   3      136.14      136.62      6.34 o 
   7   7   3      778.81      690.97     14.53 o 
   8   7   3        1.62       -3.70      3.70 o 
   9   7   3      137.54      125.00      7.07 o 
  10   7   3      637.56      657.71     22.00 o 
  11   7   3      127.95      151.91      9.90 o 
  12   7   3        4.19       10.93      6.80 o 
  13   7   3      117.19      112.11     13.12 o 
 -13   8   3       55.08       63.43     18.50 o 
 -12   8   3        0.07      -12.33     12.33 o 
 -11   8   3        8.22       10.02      8.89 o 
 -10   8   3      323.34      363.34     18.31 o 
  -9   8   3       56.87       63.47      8.24 o 
  -8   8   3      150.27      139.23      9.32 o 
  -7   8   3      116.33      112.15      8.47 o 
  -6   8   3       58.35       44.87      6.26 o 
  -5   8   3      209.83      220.24      8.35 o 
  -4   8   3       12.19        4.48      4.45 o 
  -3   8   3      614.82      663.54     10.79 o 
  -2   8   3     1590.43     1572.09     16.56 o 
  -1   8   3      183.32      192.29      4.42 o 
   0   8   3        4.40        2.39      1.57 o 
   1   8   3     1999.65     1957.77     23.06 o 
   2   8   3       42.57       43.45      3.04 o 
   3   8   3      952.84      921.57     13.18 o 
   4   8   3        1.18       -0.13      2.60 o 
   5   8   3     1596.65     1530.26     19.75 o 
   6   8   3      114.59      124.65      8.41 o 
   7   8   3        0.31        0.98      4.21 o 
   8   8   3        2.40       -1.29      4.50 o 
   9   8   3      531.80      498.44     20.80 o 
  10   8   3       16.14       21.87     11.04 o 
  11   8   3      185.40      174.08     17.98 o 
  12   8   3       17.67       26.15      9.74 o 
  13   8   3       18.92       23.79     10.57 o 
 -12   9   3       49.52       59.92     12.27 o 
 -11   9   3        3.76        0.99      9.64 o 
 -10   9   3       14.48        7.62      9.02 o 
  -9   9   3      297.07      290.95     13.17 o 
  -8   9   3       88.63       72.49      8.62 o 
  -7   9   3        0.51       -4.18      5.75 o 
  -6   9   3      210.30      194.05     10.33 o 
  -5   9   3      129.34      125.29      7.22 o 
  -4   9   3      558.87      574.33     14.89 o 
  -3   9   3      770.47      743.96     15.54 o 
  -2   9   3       29.55       28.78      3.34 o 
  -1   9   3     3129.59     3024.00     28.49 o 
   0   9   3      116.72      111.33      4.74 o 
   1   9   3      252.02      236.61      7.23 o 
   2   9   3      130.40      149.39      8.35 o 
   3   9   3      213.74      214.14      6.45 o 
   4   9   3      394.80      366.60      8.32 o 
   5   9   3      428.42      425.40      9.29 o 
   6   9   3      122.33      119.16      7.20 o 
   7   9   3     2574.95     2386.68     31.80 o 
   8   9   3      174.74      161.12      7.42 o 
   9   9   3        7.51        9.09      5.20 o 
  10   9   3      304.67      308.33     13.73 o 
  11   9   3        0.29       -2.92      7.12 o 
  12   9   3       14.81       17.91      9.93 o 
 -11  10   3        0.48        0.41     10.54 o 
 -10  10   3      201.64      208.27     15.88 o 
  -9  10   3       65.14       58.43     11.79 o 
  -8  10   3       62.77       76.55     10.15 o 
  -7  10   3       66.47       44.82      7.79 o 
  -6  10   3      191.55      182.37     11.83 o 
  -5  10   3        5.30       -1.19      4.07 o 
  -4  10   3      126.21      101.11      7.13 o 
  -3  10   3       26.86       28.96      5.51 o 
  -2  10   3     2386.53     2399.12     31.05 o 
  -1  10   3        0.41       -4.89      4.89 o 
   0  10   3       18.15       16.13      3.80 o 
   1  10   3       81.91       62.32      4.36 o 
   2  10   3      181.78      177.94      6.47 o 
   3  10   3      220.01      240.23      6.94 o 
   4  10   3      381.21      378.13      8.76 o 
   5  10   3       97.05      109.15      5.67 o 
   6  10   3     1871.61     1833.50     26.50 o 
   7  10   3       18.60       12.74      4.75 o 
   8  10   3        1.45       -3.31      4.34 o 
   9  10   3      151.34      142.72      8.73 o 
  10  10   3       13.07        3.00      5.82 o 
  11  10   3        2.82        8.33      7.80 o 
 -11  11   3       22.83       21.21     12.04 o 
 -10  11   3       16.26       11.09     10.54 o 
  -9  11   3      439.51      458.98     43.17 o 
  -8  11   3      194.09      184.33     18.50 o 
  -7  11   3        0.61       -2.66      6.57 o 
  -6  11   3       46.18       32.99      7.52 o 
  -5  11   3        2.46        5.38      6.26 o 
  -4  11   3       15.18       14.24      5.43 o 
  -3  11   3      121.29      117.19      9.29 o 
  -2  11   3        0.14       -7.53      7.53 o 
  -1  11   3      526.50      567.00     22.06 o 
   0  11   3      197.49      192.64     19.82 o 
   1  11   3       11.64        9.91      6.70 o 
   2  11   3       26.03       27.95      4.04 o 
   3  11   3       24.10       27.38      4.79 o 
   4  11   3        8.36       11.24      3.72 o 
   5  11   3      374.96      365.35      9.35 o 
   6  11   3       83.81       66.47      5.29 o 
   7  11   3       36.24       49.37      6.35 o 
   8  11   3      377.70      388.41     12.86 o 
   9  11   3        6.34        9.78      6.13 o 
  10  11   3        1.39       -7.07      7.07 o 
  -9  12   3       10.97       -5.61     10.57 o 
  -8  12   3       13.58       13.08     10.26 o 
  -7  12   3      226.32      224.46     16.43 o 
  -6  12   3        8.82        2.38      6.90 o 
  -5  12   3       30.15       35.14     10.54 o 
  -4  12   3       81.76       93.23      9.32 o 
  -3  12   3       53.34       54.43     10.54 o 
  -2  12   3        0.92       -5.29      7.77 o 
  -1  12   3      111.55      103.98     11.64 o 
   0  12   3      413.57      445.13     32.16 o 
   1  12   3     1081.60     1133.34     33.00 o 
   2  12   3      182.01      179.01     11.33 o 
   3  12   3       27.27       24.35      5.89 o 
   4  12   3      180.94      198.92      7.32 o 
   5  12   3        0.23       -3.30      3.84 o 
   6  12   3       10.64       11.99      4.43 o 
   7  12   3       19.35       16.62      5.54 o 
   8  12   3      158.28      162.32      9.09 o 
   9  12   3       15.26        6.72      6.95 o 
  -8  13   3       22.18       27.76     17.62 o 
  -7  13   3       22.90       15.86     17.62 o 
  -6  13   3      197.58      209.67     23.79 o 
  -5  13   3        0.18       -4.58      9.28 o 
  -4  13   3      104.94      100.44     18.50 o 
  -3  13   3      130.71      140.46     21.14 o 
  -2  13   3       28.47       16.50     12.33 o 
  -1  13   3       52.99       38.32     11.21 o 
   0  13   3        4.38        4.56      9.02 o 
   1  13   3      122.62      147.16     14.63 o 
   2  13   3      546.26      666.56     29.51 o 
   3  13   3        0.12       -5.04      7.21 o 
   4  13   3      117.13      128.82     11.52 o 
   5  13   3        2.62       -5.15      5.15 o 
   6  13   3        0.08       -5.09      5.09 o 
   7  13   3       13.16        7.95      7.05 o 
   8  13   3       28.26       31.70      7.99 o 
  -7  14   3       72.76       79.29     21.14 o 
  -6  14   3        0.02      -16.74     16.74 o 
  -5  14   3      202.24      207.91     25.55 o 
  -4  14   3        0.22      -14.10     14.10 o 
  -3  14   3        7.26       -7.26     10.26 o 
  -2  14   3      115.53      140.07     19.38 o 
  -1  14   3       41.68       29.71     11.51 o 
   0  14   3       36.87       23.37     11.16 o 
   1  14   3       12.81       31.71     11.84 o 
   2  14   3        6.52       15.05     10.78 o 
   3  14   3       65.75       78.70     19.82 o 
   4  14   3        6.71        5.93     10.26 o 
   5  14   3       32.67       12.94     10.89 o 
   6  14   3        6.18        4.40     14.10 o 
   7  14   3       38.99       26.43     17.62 o 
  -4  15   3       74.28       92.50     21.14 o 
  -3  15   3      118.62      112.76     22.91 o 
  -2  15   3       44.76       37.38     19.82 o 
  -1  15   3        0.32       -8.79     11.51 o 
   0  15   3       54.82       26.04     17.62 o 
   1  15   3        1.24        0.52     11.41 o 
   2  15   3       48.54       46.94     13.38 o 
   3  15   3       33.30       22.91     13.08 o 
   4  15   3       15.89       24.04     12.76 o 
 -14   0   4       75.13       53.74     15.86 o 
 -12   0   4      314.27      317.15     24.67 o 
 -10   0   4      268.25      270.22      9.02 o 
  -8   0   4     3707.16     3610.57     61.42 o 
  -6   0   4     4168.82     3972.59     45.18 o 
  -4   0   4     2035.49     2189.39     25.64 o 
  -2   0   4     5605.73     5754.30     62.99 o 
   0   0   4    98889.06    85164.85   2659.18 o 
   2   0   4       13.78       13.90      1.20 o 
   4   0   4     2070.46     2383.68     41.96 o 
   6   0   4     3921.15     3875.15     67.48 o 
   8   0   4     3875.81     3695.91     66.51 o 
  10   0   4       37.49       32.86      6.34 o 
  12   0   4        3.60       -7.05      8.81 o 
  14   0   4      879.15     1013.12     46.69 o 
 -15   1   4       70.16       72.64     12.76 o 
 -14   1   4        0.83        9.25      9.34 o 
 -13   1   4       76.47       93.69     12.14 o 
 -12   1   4        0.86       -0.82      3.81 o 
 -11   1   4       78.64       91.67      5.86 o 
 -10   1   4      743.98      744.93     12.36 o 
  -9   1   4     1057.44     1058.00     14.14 o 
  -8   1   4        0.87       -2.11      2.18 o 
  -7   1   4     2851.34     2831.13     23.63 o 
  -6   1   4      173.77      148.37      2.90 o 
  -5   1   4     1378.93     1341.68     12.80 o 
  -4   1   4      662.65      756.36      7.90 o 
  -3   1   4     1991.21     1905.03     16.82 o 
  -2   1   4     1279.72     1477.79     13.27 o 
  -1   1   4     6535.70     6720.38     54.61 o 
   0   1   4      718.94      713.85      8.50 o 
   1   1   4    22535.10    22443.02    215.70 o 
   2   1   4     3077.02     3179.61     29.45 o 
   3   1   4     1320.39     1332.34     11.50 o 
   4   1   4       68.27       64.52      2.46 o 
   5   1   4     1547.60     1660.70     22.19 o 
   6   1   4     1892.29     2026.35     26.89 o 
   7   1   4     4833.37     4759.19     58.50 o 
   8   1   4      362.08      398.05      9.41 o 
   9   1   4      997.51      925.97     15.99 o 
  10   1   4      369.66      362.93      9.56 o 
  11   1   4       18.38       21.08      3.78 o 
  12   1   4       32.38       45.29      6.73 o 
  13   1   4       36.65       33.88     10.15 o 
  14   1   4        2.71       -3.28     10.15 o 
  15   1   4       88.45       91.62     20.26 o 
 -15   2   4        3.32        9.96     10.26 o 
 -14   2   4      168.99      171.37     14.91 o 
 -13   2   4      130.97      150.06     13.70 o 
 -12   2   4        4.51        3.06      4.37 o 
 -11   2   4       83.02       95.24      5.22 o 
 -10   2   4      193.47      177.97      5.81 o 
  -9   2   4      107.44       97.47      3.62 o 
  -8   2   4     1006.59      997.17     15.51 o 
  -7   2   4      643.31      669.47      8.10 o 
  -6   2   4     2288.36     2194.16     20.02 o 
  -5   2   4     5100.43     5612.57     49.69 o 
  -4   2   4       30.30       26.81      1.73 o 
  -3   2   4     2468.59     2555.05     22.20 o 
  -2   2   4      898.22      877.91      8.16 o 
  -1   2   4    12185.62    12265.06    104.61 o 
   0   2   4     3413.80     3645.08     32.16 o 
   1   2   4    10446.52    10793.55     98.98 o 
   2   2   4      781.85      801.73      8.73 o 
   3   2   4     4238.46     4334.79     34.86 o 
   4   2   4      182.04      196.97      3.99 o 
   5   2   4      155.68      256.66      4.45 o 
   6   2   4     2531.89     2725.61     31.06 o 
   7   2   4      441.14      408.55      8.55 o 
   8   2   4      412.05      396.23      9.92 o 
   9   2   4      144.55      131.52      5.91 o 
  10   2   4       54.21       40.13      4.03 o 
  11   2   4      746.72      765.48     13.53 o 
  12   2   4       31.59       34.33      5.51 o 
  13   2   4      102.52      104.37     11.11 o 
  14   2   4       86.37      107.48     20.26 o 
  15   2   4       10.45        6.17     16.74 o 
 -15   3   4       10.70       31.71     17.62 o 
 -14   3   4      193.31      215.39     15.88 o 
 -13   3   4        0.67       -7.93      8.10 o 
 -12   3   4      382.21      441.42     13.89 o 
 -11   3   4       72.05       67.65      4.78 o 
 -10   3   4      879.21      906.57     16.54 o 
  -9   3   4       45.84       37.07      3.07 o 
  -8   3   4       48.74       39.56      2.82 o 
  -7   3   4       27.89       21.90      3.76 o 
  -6   3   4     2067.35     2094.33     22.11 o 
  -5   3   4      243.14      300.35      5.55 o 
  -4   3   4     1255.97     1188.79     12.23 o 
  -3   3   4     1252.91     1310.04     12.42 o 
  -2   3   4     4105.47     3906.91     32.78 o 
  -1   3   4      785.89      976.95     10.23 o 
   0   3   4      742.94      728.39      8.25 o 
   1   3   4     1553.17     1643.01     16.76 o 
   2   3   4     6347.06     6393.24     55.45 o 
   3   3   4      405.97      499.84      6.17 o 
   4   3   4     2631.13     2468.33     21.98 o 
   5   3   4      873.44      937.07     13.59 o 
   6   3   4     2901.06     2927.75     28.34 o 
   7   3   4       74.37       64.78      3.51 o 
   8   3   4      137.15      121.91      5.56 o 
   9   3   4       48.39       37.85      5.73 o 
  10   3   4      252.63      265.33      8.43 o 
  11   3   4        2.17        0.55      4.16 o 
  12   3   4      185.41      204.62     10.43 o 
  13   3   4       25.59       34.98      9.28 o 
  14   3   4      137.31      179.72     23.79 o 
 -14   4   4        0.07       16.74     14.98 o 
 -13   4   4       38.20       62.55     16.74 o 
 -12   4   4       32.05       28.81      5.96 o 
 -11   4   4      479.42      496.06     13.20 o 
 -10   4   4       52.91       48.40      4.30 o 
  -9   4   4     1667.73     1710.56     23.47 o 
  -8   4   4        3.28        4.24      2.95 o 
  -7   4   4       36.07       51.41      3.25 o 
  -6   4   4       20.88        9.52      2.15 o 
  -5   4   4     1367.05     1341.26     15.43 o 
  -4   4   4      334.84      319.76      5.73 o 
  -3   4   4     5577.75     5588.47     53.08 o 
  -2   4   4      141.71      171.88      3.56 o 
  -1   4   4     5167.34     5419.09     47.58 o 
   0   4   4      325.02      393.10      5.55 o 
   1   4   4     1688.11     1724.68     16.55 o 
   2   4   4      102.17      119.79      3.00 o 
   3   4   4     2656.30     2592.07     22.21 o 
   4   4   4      146.25      132.08      3.32 o 
   5   4   4     6850.57     6994.91     69.05 o 
   6   4   4      190.41      168.48      4.06 o 
   7   4   4       25.90       23.64      2.19 o 
   8   4   4       98.60       95.27      3.37 o 
   9   4   4      933.16      961.49     12.88 o 
  10   4   4       61.79       62.25      6.69 o 
  11   4   4      434.79      431.98     16.48 o 
  12   4   4        0.19       -5.55      5.55 o 
  13   4   4      257.00      281.35     16.27 o 
  14   4   4       79.95       81.93     21.14 o 
 -14   5   4        3.20        6.17     14.98 o 
 -13   5   4       35.16       49.33     16.74 o 
 -12   5   4      217.27      244.87     10.95 o 
 -11   5   4        0.48       -3.97      3.97 o 
 -10   5   4        5.33        8.61      3.68 o 
  -9   5   4       72.02       79.19      5.78 o 
  -8   5   4      191.16      204.68      9.13 o 
  -7   5   4       56.69       42.42      5.04 o 
  -6   5   4       48.00       45.43      2.94 o 
  -5   5   4     2149.63     2205.07     21.85 o 
  -4   5   4    11701.26    12179.23    104.98 o 
  -3   5   4       65.93       67.52      2.80 o 
  -2   5   4      996.30     1006.08     14.12 o 
  -1   5   4      873.03      862.42     10.46 o 
   0   5   4       52.35       84.94      2.88 o 
   1   5   4     1911.90     1878.78     19.41 o 
   2   5   4        8.99       12.22      1.72 o 
   3   5   4     1743.90     1840.38     18.13 o 
   4   5   4     5850.15     5613.79     55.66 o 
   5   5   4       50.89       55.70      2.43 o 
   6   5   4      281.42      270.36      5.32 o 
   7   5   4       70.26       72.11      4.13 o 
   8   5   4       13.61       13.34      1.96 o 
   9   5   4      516.81      504.81     11.53 o 
  10   5   4      291.38      295.96      9.41 o 
  11   5   4       36.35       48.43      6.70 o 
  12   5   4      166.43      150.79      9.96 o 
  13   5   4       29.91       26.95      6.98 o 
  14   5   4        9.25        8.81     14.98 o 
 -14   6   4       30.78       50.22     18.50 o 
 -13   6   4       14.18       12.33     14.10 o 
 -12   6   4       26.91       47.57     15.86 o 
 -11   6   4      337.09      309.51      9.94 o 
 -10   6   4      114.68      157.76      9.38 o 
  -9   6   4       10.19       10.07      5.67 o 
  -8   6   4      931.40      873.34     21.11 o 
  -7   6   4        1.40        6.99      3.94 o 
  -6   6   4      186.68      154.05      7.98 o 
  -5   6   4      361.28      328.81      6.21 o 
  -4   6   4       15.02       18.80      2.42 o 
  -3   6   4     1628.07     1662.25     19.72 o 
  -2   6   4     1149.31     1127.23     13.35 o 
  -1   6   4     3147.73     3499.49     32.21 o 
   0   6   4     2011.86     1830.78     17.01 o 
   1   6   4      126.42      111.71      3.47 o 
   2   6   4      735.25      716.04      8.92 o 
   3   6   4      574.07      546.58      7.68 o 
   4   6   4      205.69      216.55      4.96 o 
   5   6   4     2022.20     1954.27     30.12 o 
   6   6   4      736.35      730.83     15.75 o 
   7   6   4      124.03      126.04      5.19 o 
   8   6   4      873.33      830.95     15.88 o 
   9   6   4      116.45      110.04      6.14 o 
  10   6   4      409.28      401.10     11.08 o 
  11   6   4        0.24        2.93      3.94 o 
  12   6   4        1.49        4.29      7.09 o 
  13   6   4       42.80       58.55      9.02 o 
  14   6   4        1.75      -10.57     15.86 o 
 -13   7   4       11.44       17.62     16.74 o 
 -12   7   4        0.87      -13.21     13.21 o 
 -11   7   4        5.62       -6.30      8.03 o 
 -10   7   4        9.85       12.62      6.28 o 
  -9   7   4     1141.06     1128.43     25.04 o 
  -8   7   4       67.01       54.96      6.80 o 
  -7   7   4      116.28      103.97      7.60 o 
  -6   7   4      212.23      203.91      7.52 o 
  -5   7   4       70.57       66.75      4.03 o 
  -4   7   4       62.25       72.04      5.38 o 
  -3   7   4       42.72       56.51      4.99 o 
  -2   7   4      180.01      200.19      4.28 o 
  -1   7   4     2674.00     2547.06     24.28 o 
   0   7   4      502.95      557.33      7.48 o 
   1   7   4     1040.07      916.65      9.58 o 
   2   7   4      295.83      297.83      5.75 o 
   3   7   4     1642.54     1752.38     18.33 o 
   4   7   4      248.40      274.92      7.71 o 
   5   7   4       24.26       28.11      4.47 o 
   6   7   4      202.63      196.18      6.76 o 
   7   7   4      351.77      349.58     12.07 o 
   8   7   4      369.73      322.54     10.35 o 
   9   7   4      532.25      505.92     12.96 o 
  10   7   4       22.08       26.72      5.12 o 
  11   7   4       94.97       76.99     12.96 o 
  12   7   4        4.71        0.69      7.64 o 
  13   7   4        3.91        2.17      6.98 o 
 -13   8   4        0.15       15.86     14.98 o 
 -12   8   4        3.92       15.86     15.86 o 
 -11   8   4      130.75      108.79     12.41 o 
 -10   8   4       12.54       -7.48      7.48 o 
  -9   8   4      210.02      196.71     10.74 o 
  -8   8   4      301.74      337.80     13.54 o 
  -7   8   4        9.17       -2.58      4.90 o 
  -6   8   4      968.05      979.83     22.26 o 
  -5   8   4       32.42       31.52      4.72 o 
  -4   8   4      318.04      273.15     11.81 o 
  -3   8   4      260.68      265.01      6.76 o 
  -2   8   4      448.27      436.01      7.21 o 
  -1   8   4       74.64       92.96      5.00 o 
   0   8   4      759.92      657.01      9.54 o 
   1   8   4       55.90       55.10      4.27 o 
   2   8   4     1649.27     1658.93     18.82 o 
   3   8   4      210.24      189.12      5.89 o 
   4   8   4      142.30      147.85      5.29 o 
   5   8   4     1601.35     1543.05     20.00 o 
   6   8   4     1610.31     1584.85     22.50 o 
   7   8   4      205.08      182.12     13.63 o 
   8   8   4      147.72      159.94      6.93 o 
   9   8   4      196.84      190.81      9.30 o 
  10   8   4      388.20      397.20     14.94 o 
  11   8   4       70.69       85.68      8.87 o 
  12   8   4        4.62        5.23      7.32 o 
  13   8   4       18.90       12.44      7.84 o 
 -12   9   4       31.89       30.83     16.74 o 
 -11   9   4       30.26       32.95     10.78 o 
 -10   9   4       70.20       81.32     11.79 o 
  -9   9   4      114.56      113.32      9.90 o 
  -8   9   4      125.40      106.67     10.40 o 
  -7   9   4        1.23       -2.82      6.60 o 
  -6   9   4      129.42      125.70      8.78 o 
  -5   9   4      116.98      116.51      7.19 o 
  -4   9   4     1896.16     2014.14     56.33 o 
  -3   9   4      299.56      287.67     10.80 o 
  -2   9   4      292.45      261.75      6.99 o 
  -1   9   4       11.33       11.35      2.50 o 
   0   9   4       13.44        9.50      2.61 o 
   1   9   4       84.63       85.01      4.99 o 
   2   9   4      124.24      105.31      4.89 o 
   3   9   4     1067.72     1031.04     14.87 o 
   4   9   4     2095.56     2026.04     24.78 o 
   5   9   4       87.53       95.28      5.06 o 
   6   9   4       27.44       19.04      4.28 o 
   7   9   4        0.56       -3.06      5.86 o 
   8   9   4      421.22      396.13     13.45 o 
   9   9   4      123.09      128.78      7.77 o 
  10   9   4        1.09        8.72      5.46 o 
  11   9   4       32.20       28.98      6.47 o 
  12   9   4      148.15      159.95      9.85 o 
 -11  10   4       83.08       87.82     13.92 o 
 -10  10   4        3.84       14.10     12.33 o 
  -9  10   4      111.53      116.26     27.75 o 
  -8  10   4        6.76        2.67      6.86 o 
  -7  10   4      154.93      146.28     10.60 o 
  -6  10   4       24.61       29.95      7.08 o 
  -5  10   4      119.43      137.89      9.29 o 
  -4  10   4       24.18       25.63      6.23 o 
  -3  10   4     1636.81     1674.15     27.91 o 
  -2  10   4       89.88       82.82      8.11 o 
  -1  10   4       27.72       21.16      4.04 o 
   0  10   4      278.59      292.43      9.42 o 
   1  10   4      431.70      414.80     11.12 o 
   2  10   4        0.57       -3.00      3.00 o 
   3  10   4       32.57       44.15      3.96 o 
   4  10   4      173.01      173.71      6.44 o 
   5  10   4     1678.22     1683.80     25.48 o 
   6  10   4      366.85      310.63      9.46 o 
   7  10   4        6.99        0.58      4.23 o 
   8  10   4       46.74       38.44      6.23 o 
   9  10   4      117.10      101.03      7.91 o 
  10  10   4       22.31       19.52      6.33 o 
  11  10   4        2.47       10.00      6.42 o 
 -10  11   4      120.80      148.00     33.92 o 
  -9  11   4      127.40      136.62     14.95 o 
  -8  11   4        0.00       -7.44      9.02 o 
  -7  11   4       29.94       33.14      9.47 o 
  -6  11   4       13.06       13.47      6.86 o 
  -5  11   4        0.25       -5.56      5.56 o 
  -4  11   4      180.60      173.56      8.94 o 
  -3  11   4      102.45       88.68     14.05 o 
  -2  11   4      468.22      475.47     16.37 o 
  -1  11   4      282.59      287.67     34.36 o 
   0  11   4       44.48       49.65      9.10 o 
   1  11   4       56.61       56.67     10.81 o 
   2  11   4       46.49       47.80      4.69 o 
   3  11   4      454.99      447.91     10.70 o 
   4  11   4      205.46      223.10      7.36 o 
   5  11   4        1.03        1.85      3.83 o 
   6  11   4      362.14      383.18      9.84 o 
   7  11   4       27.16       10.77      5.46 o 
   8  11   4        6.93        5.41      5.60 o 
   9  11   4       35.93       34.16      6.69 o 
  10  11   4       70.54       82.42      8.36 o 
  -9  12   4        0.02       -9.74     10.26 o 
  -8  12   4       23.24       11.84      9.74 o 
  -7  12   4       40.44       43.27     10.89 o 
  -6  12   4      190.92      186.96     21.23 o 
  -5  12   4      222.07      213.14     15.88 o 
  -4  12   4      255.14      235.59     12.65 o 
  -3  12   4      223.01      210.16     19.82 o 
  -2  12   4       56.07       50.65     10.54 o 
  -1  12   4      155.08      173.11     19.38 o 
   0  12   4      575.67      590.65     35.24 o 
   1  12   4      132.82      128.55     12.90 o 
   2  12   4        6.25       12.80      7.21 o 
   3  12   4      103.24      120.41      8.39 o 
   4  12   4        9.17        9.52      4.47 o 
   5  12   4       24.20       27.33      4.69 o 
   6  12   4      100.33      102.63      6.64 o 
   7  12   4       35.07       30.24      6.27 o 
   8  12   4      245.47      230.41     10.53 o 
   9  12   4       69.66       66.11      7.69 o 
  -8  13   4        7.59        0.44     14.54 o 
  -7  13   4       78.85       96.03     20.26 o 
  -6  13   4       34.97       26.43     17.62 o 
  -5  13   4       26.37       23.79     16.74 o 
  -4  13   4       13.50       14.10     16.74 o 
  -3  13   4       19.00        2.61      9.52 o 
  -2  13   4        3.78       -4.40      9.34 o 
  -1  13   4      211.79      229.60     28.63 o 
   0  13   4        0.94       -8.89      8.89 o 
   1  13   4       30.64       38.81     11.16 o 
   2  13   4      111.61      144.55     14.29 o 
   3  13   4       18.46        9.91      7.54 o 
   4  13   4       12.25       16.55     10.43 o 
   5  13   4        9.17       -0.15      5.03 o 
   6  13   4        2.40       -2.13      4.95 o 
   7  13   4      251.51      260.16     12.33 o 
   8  13   4       28.50       51.62      7.16 o 
  -6  14   4       11.12       14.98     18.50 o 
  -5  14   4        5.76       15.86     17.62 o 
  -4  14   4       28.06        5.29     16.74 o 
  -3  14   4       88.22      107.80     14.55 o 
  -2  14   4       42.43       50.81     12.67 o 
  -1  14   4      112.57      111.74     14.33 o 
   0  14   4      370.85      429.44     34.80 o 
   1  14   4       47.16       28.24     18.06 o 
   2  14   4      125.18      140.68     21.14 o 
   3  14   4        3.45       -2.54     10.54 o 
   4  14   4       84.88       81.97     13.70 o 
   5  14   4       13.98       16.52     11.51 o 
   6  14   4       33.61       38.76     17.62 o 
  -4  15   4       57.60       76.64     21.14 o 
  -3  15   4       19.22       46.69     20.26 o 
  -2  15   4        2.64       -8.76     11.64 o 
  -1  15   4        5.03        2.64     11.84 o 
   0  15   4        0.29       -8.81     11.21 o 
   1  15   4      148.11      171.97     21.58 o 
   2  15   4       16.61        0.71     11.41 o 
   3  15   4        9.63       -5.73     11.84 o 
   4  15   4       44.55       63.40     14.98 o 
 -15   0   5       34.58       43.17     17.62 o 
 -13   0   5      127.78      159.46     19.38 o 
 -11   0   5      204.33      234.08     11.07 o 
  -9   0   5     1580.97     1588.80     39.77 o 
  -7   0   5      350.65      284.09      7.44 o 
  -5   0   5     1885.63     2080.27     25.00 o 
  -3   0   5      777.85      713.51      9.79 o 
  -1   0   5    35588.23    34828.50    484.12 o 
   1   0   5       97.61      108.57      3.36 o 
   3   0   5       86.91      101.97      2.63 o 
   5   0   5      272.48      185.64      7.17 o 
   7   0   5     7202.80     7068.61    119.82 o 
   9   0   5       37.51       23.59      8.81 o 
  11   0   5       36.96       12.93     15.86 o 
  13   0   5      149.89      170.76     20.26 o 
  15   0   5      170.43      222.00     25.55 o 
 -15   1   5        6.47       21.14     10.59 o 
 -14   1   5        4.43       -8.39      8.39 o 
 -13   1   5      468.21      485.87     22.06 o 
 -12   1   5        0.44       -3.33      3.33 o 
 -11   1   5      547.02      526.36     11.92 o 
 -10   1   5      966.23      951.68     17.13 o 
  -9   1   5        6.60        2.92      3.14 o 
  -8   1   5      611.28      571.59      9.60 o 
  -7   1   5      486.74      464.04      6.69 o 
  -6   1   5      370.08      397.65      5.62 o 
  -5   1   5      702.58      699.47      8.51 o 
  -4   1   5      753.25      705.34      7.69 o 
  -3   1   5      118.88      124.95      2.87 o 
  -2   1   5     6691.66     6620.24     54.25 o 
  -1   1   5       52.02       50.00      1.64 o 
   0   1   5     3541.99     3645.69     32.21 o 
   1   1   5     1186.45     1321.08     12.44 o 
   2   1   5       77.85       84.07      1.90 o 
   3   1   5      316.94      324.74      4.22 o 
   4   1   5     3863.91     3891.14     33.45 o 
   5   1   5       34.41       38.83      2.16 o 
   6   1   5     4376.24     4467.35     54.77 o 
   7   1   5       16.47       16.57      3.26 o 
   8   1   5      630.57      551.76     11.20 o 
   9   1   5      572.04      548.77     11.81 o 
  10   1   5      188.80      192.07      7.46 o 
  11   1   5        8.35        9.95      4.24 o 
  12   1   5      128.02      154.63      6.68 o 
  13   1   5        0.04        0.56      6.30 o 
  14   1   5      328.03      337.57     19.56 o 
  15   1   5       19.84       19.38     16.74 o 
 -15   2   5        1.48       -7.08      9.02 o 
 -14   2   5        0.49       11.01      9.34 o 
 -13   2   5       16.30       20.42      7.85 o 
 -12   2   5       34.34       42.51      4.31 o 
 -11   2   5       96.91      106.95      5.69 o 
 -10   2   5      392.55      383.00     13.22 o 
  -9   2   5       56.58       52.68      4.49 o 
  -8   2   5      785.26      726.76     10.06 o 
  -7   2   5        5.59        4.12      1.73 o 
  -6   2   5     1008.75      963.39     10.42 o 
  -5   2   5      360.42      394.90      6.06 o 
  -4   2   5     2528.47     2625.53     24.58 o 
  -3   2   5     1170.19     1118.24     10.98 o 
  -2   2   5      239.66      265.10      3.96 o 
  -1   2   5     1338.27     1307.52     12.15 o 
   0   2   5     6681.36     7064.05     57.64 o 
   1   2   5      194.47      200.44      3.83 o 
   2   2   5     4626.02     4746.30     41.39 o 
   3   2   5      847.60      909.60      9.72 o 
   4   2   5      986.75     1049.83     10.28 o 
   5   2   5     3139.37     3113.02     36.31 o 
   6   2   5       39.81       47.08      2.54 o 
   7   2   5      454.14      387.77     16.66 o 
   8   2   5      533.43      525.41     10.72 o 
   9   2   5      130.85      120.94      6.81 o 
  10   2   5      949.37      921.14     19.81 o 
  11   2   5       11.51        8.74      3.69 o 
  12   2   5       38.75       51.78      5.88 o 
  13   2   5      219.45      195.47     14.54 o 
  14   2   5       24.16       40.52     17.62 o 
  15   2   5        0.64       10.57     15.86 o 
 -14   3   5        0.18       -6.07      8.65 o 
 -13   3   5      132.06      158.88     19.82 o 
 -12   3   5       37.81       41.59      4.70 o 
 -11   3   5      534.12      568.18     12.72 o 
 -10   3   5        3.28        1.90      4.96 o 
  -9   3   5        0.24       -1.15      2.88 o 
  -8   3   5      199.29      209.65      7.81 o 
  -7   3   5      869.17      864.25     10.65 o 
  -6   3   5        5.88        6.33      1.96 o 
  -5   3   5     2294.24     2157.01     21.19 o 
  -4   3   5     1631.87     1845.78     17.01 o 
  -3   3   5      657.14      678.16      7.49 o 
  -2   3   5     1225.39     1373.64     12.94 o 
  -1   3   5     1617.00     1613.09     15.69 o 
   0   3   5      186.96      181.20      3.27 o 
   1   3   5     7650.92     8081.88     74.46 o 
   2   3   5      219.16      231.62      5.07 o 
   3   3   5     3894.66     3880.22     36.38 o 
   4   3   5       31.57       40.96      1.71 o 
   5   3   5        1.19        1.60      1.03 o 
   6   3   5      269.44      314.93      6.15 o 
   7   3   5        2.90        2.75      1.31 o 
   8   3   5       28.10       25.66      3.24 o 
   9   3   5      905.74      850.83     13.59 o 
  10   3   5       70.82       62.50      4.92 o 
  11   3   5      505.94      513.67     14.86 o 
  12   3   5        5.03        2.18      5.56 o 
  13   3   5       12.05       12.76      8.64 o 
  14   3   5        2.79       -2.64     14.98 o 
 -14   4   5      193.77      190.29     24.67 o 
 -13   4   5        0.14        1.47      8.26 o 
 -12   4   5      219.41      226.10      9.57 o 
 -11   4   5       14.26        9.05      4.07 o 
 -10   4   5       32.55       30.82      4.46 o 
  -9   4   5       36.20       34.05      3.91 o 
  -8   4   5      551.33      566.32     12.67 o 
  -7   4   5       33.00       44.51      3.67 o 
  -6   4   5     1957.44     1875.54     20.67 o 
  -5   4   5      122.41      122.29      4.29 o 
  -4   4   5      793.79      634.45      8.03 o 
  -3   4   5     1677.82     1750.20     17.33 o 
  -2   4   5       21.98       37.58      1.88 o 
  -1   4   5      161.30      165.35      3.64 o 
   0   4   5      826.42      797.55      8.90 o 
   1   4   5       45.86       44.96      1.85 o 
   2   4   5     4609.80     4515.82     42.97 o 
   3   4   5        1.98        1.29      1.45 o 
   4   4   5     5223.03     5293.88     44.80 o 
   5   4   5        0.69       -1.16      1.16 o 
   6   4   5       67.38       72.28      2.27 o 
   7   4   5       13.32       12.20      2.23 o 
   8   4   5      584.54      583.29      8.21 o 
   9   4   5      264.88      230.08      9.90 o 
  10   4   5      406.20      425.99     21.90 o 
  11   4   5        6.80       11.98      6.31 o 
  12   4   5      165.34      179.51     10.01 o 
  13   4   5       10.45        2.62      6.37 o 
  14   4   5        2.96        2.19      9.28 o 
 -14   5   5        0.45       10.57     15.86 o 
 -13   5   5        1.09      -11.45     12.33 o 
 -12   5   5        0.86      -10.57     10.57 o 
 -11   5   5       11.17       16.38      4.65 o 
 -10   5   5      783.36      739.04     13.81 o 
  -9   5   5      402.71      392.58     11.06 o 
  -8   5   5        7.79        6.13      3.87 o 
  -7   5   5      194.62      183.98      7.24 o 
  -6   5   5      281.39      301.50      7.03 o 
  -5   5   5     5445.27     5349.12     51.92 o 
  -4   5   5      894.87      953.30     12.20 o 
  -3   5   5      581.93      540.05      9.81 o 
  -2   5   5     4095.69     4269.24     41.68 o 
  -1   5   5     2954.65     3216.90     29.74 o 
   0   5   5       75.29      110.28      3.82 o 
   1   5   5       62.68       29.23      2.46 o 
   2   5   5      475.49      496.80      6.85 o 
   3   5   5     3561.33     3618.53     37.29 o 
   4   5   5     3021.95     2948.58     27.01 o 
   5   5   5        3.98        8.06      1.74 o 
   6   5   5      256.69      230.78      5.09 o 
   7   5   5      818.90      835.27     12.85 o 
   8   5   5        5.11        5.30      2.86 o 
   9   5   5      390.16      395.30     12.72 o 
  10   5   5       23.17       10.84      2.97 o 
  11   5   5      245.98      241.04     11.92 o 
  12   5   5      311.87      343.46     17.26 o 
  13   5   5        6.52       -1.66      6.28 o 
  14   5   5        1.84       -8.51      8.64 o 
 -14   6   5       54.58       61.67     18.50 o 
 -13   6   5       12.33       32.60     15.86 o 
 -12   6   5        4.01       -2.64     13.21 o 
 -11   6   5      435.68      439.18     16.78 o 
 -10   6   5        0.31        0.41      5.55 o 
  -9   6   5     1012.06      983.04     22.30 o 
  -8   6   5       89.11       91.54      6.07 o 
  -7   6   5      113.58      102.14      5.82 o 
  -6   6   5      114.13      120.71      5.74 o 
  -5   6   5      173.18      151.32      4.77 o 
  -4   6   5       20.48       20.64      2.38 o 
  -3   6   5     1914.94     1977.61     21.91 o 
  -2   6   5       32.73       37.95      2.93 o 
  -1   6   5      736.99      636.43      8.34 o 
   0   6   5      259.46      225.98      4.31 o 
   1   6   5      819.09      928.82     13.73 o 
   2   6   5      141.78      135.26      4.50 o 
   3   6   5      123.25      108.18      3.49 o 
   4   6   5      312.31      302.61      5.77 o 
   5   6   5     4216.73     4074.84     43.10 o 
   6   6   5       64.45       53.89      3.51 o 
   7   6   5      519.91      473.12      8.75 o 
   8   6   5       77.40       85.12      6.55 o 
   9   6   5       10.84        2.87      3.99 o 
  10   6   5        2.06       -2.41      3.90 o 
  11   6   5       23.61       20.38      6.80 o 
  12   6   5       39.51       33.80      7.49 o 
  13   6   5       51.90       58.97      8.42 o 
  14   6   5       12.00       26.43     16.74 o 
 -13   7   5       22.61       26.43     15.86 o 
 -12   7   5       32.84       21.14     15.86 o 
 -11   7   5       29.81       29.98      9.52 o 
 -10   7   5      247.03      260.18     12.46 o 
  -9   7   5       19.12       11.48      8.52 o 
  -8   7   5      511.50      514.18     15.90 o 
  -7   7   5       64.32       55.36      5.17 o 
  -6   7   5        0.06       -3.30      3.30 o 
  -5   7   5        4.44        4.16      2.81 o 
  -4   7   5      459.28      455.05      9.19 o 
  -3   7   5      144.88      133.98      4.29 o 
  -2   7   5     3581.40     3516.86     32.62 o 
  -1   7   5      619.66      666.51     16.31 o 
   0   7   5     1299.49     1248.49     13.49 o 
   1   7   5      179.62      195.91      4.21 o 
   2   7   5       15.88       19.28      2.56 o 
   3   7   5       31.47       28.18      2.70 o 
   4   7   5       73.41       84.80      3.76 o 
   5   7   5       12.05       17.40      3.14 o 
   6   7   5      183.23      172.52      6.32 o 
   7   7   5      159.76      149.66      6.15 o 
   8   7   5      495.05      481.61     10.77 o 
   9   7   5        2.06       -3.72      3.72 o 
  10   7   5        2.54       -3.64      3.64 o 
  11   7   5       36.98       38.84      6.30 o 
  12   7   5       36.60       30.19      6.41 o 
  13   7   5        2.37        6.09      6.19 o 
 -13   8   5       41.31       31.71     17.62 o 
 -12   8   5      100.88      118.05     21.14 o 
 -11   8   5       74.55       63.57     11.51 o 
 -10   8   5       78.96       82.28     19.38 o 
  -9   8   5        9.52        9.09      6.73 o 
  -8   8   5       15.67        8.24      5.92 o 
  -7   8   5      128.56      129.67     19.97 o 
  -6   8   5       64.66       48.98      6.77 o 
  -5   8   5      148.81      146.98      6.89 o 
  -4   8   5      383.91      390.44      9.11 o 
  -3   8   5      516.74      516.87      9.50 o 
  -2   8   5        0.05       -1.70      1.85 o 
  -1   8   5     1758.03     1751.83     21.16 o 
   0   8   5      107.75      102.62      3.40 o 
   1   8   5      544.65      564.74     10.24 o 
   2   8   5      223.72      203.28      5.88 o 
   3   8   5       76.79       79.20      4.08 o 
   4   8   5     1470.57     1501.12     19.33 o 
   5   8   5      232.55      215.31     10.13 o 
   6   8   5       18.57        9.61      3.88 o 
   7   8   5      116.31      125.93      5.95 o 
   8   8   5        8.63       13.03      4.12 o 
   9   8   5      286.50      280.28      9.28 o 
  10   8   5       55.25       61.57      6.99 o 
  11   8   5       46.50       33.04      6.55 o 
  12   8   5       79.09       98.53      8.46 o 
  13   8   5       58.58       85.67     22.02 o 
 -12   9   5       56.94       73.12     19.38 o 
 -11   9   5       23.44       33.40     11.16 o 
 -10   9   5      150.22      157.38     14.01 o 
  -9   9   5        8.69        4.90      6.97 o 
  -8   9   5       81.52       72.80      8.62 o 
  -7   9   5      243.51      266.12     13.93 o 
  -6   9   5       15.56       16.58      6.26 o 
  -5   9   5      917.85      928.29     21.99 o 
  -4   9   5      532.57      512.89     16.28 o 
  -3   9   5     1206.35     1207.50     18.19 o 
  -2   9   5        2.23        4.53      3.11 o 
  -1   9   5      149.64      135.63      4.97 o 
   0   9   5       42.42       38.88      3.36 o 
   1   9   5      750.30      769.88     12.88 o 
   2   9   5       41.87       43.76      3.88 o 
   3   9   5     1040.95     1063.50     15.29 o 
   4   9   5     1239.97     1167.13     16.56 o 
   5   9   5      129.19      136.91      5.70 o 
   6   9   5      169.76      142.37      6.48 o 
   7   9   5      268.24      274.06      9.14 o 
   8   9   5       25.37       25.40      4.84 o 
   9   9   5      221.51      223.86      9.51 o 
  10   9   5       10.57        6.72      5.70 o 
  11   9   5       90.00       91.67      8.12 o 
  12   9   5       39.87       59.09      7.76 o 
 -11  10   5        4.60        4.85     10.59 o 
 -10  10   5       42.52       29.07     11.21 o 
  -9  10   5       14.01        6.11      9.91 o 
  -8  10   5      367.79      328.69     16.17 o 
  -7  10   5       13.50        7.37      6.73 o 
  -6  10   5      486.07      544.10     17.60 o 
  -5  10   5       71.79       54.71      9.99 o 
  -4  10   5        2.47        6.51      4.24 o 
  -3  10   5        7.61        2.50      4.82 o 
  -2  10   5        5.33       -1.76      5.70 o 
  -1  10   5      191.86      221.81     14.16 o 
   0  10   5     2971.44     2930.15     41.36 o 
   1  10   5       69.85       63.45      4.51 o 
   2  10   5      170.76      175.34      6.51 o 
   3  10   5       56.93       54.37      4.68 o 
   4  10   5      266.35      245.10      7.41 o 
   5  10   5       33.39       27.76      4.43 o 
   6  10   5       43.72       43.47      5.20 o 
   7  10   5       21.54       29.21      5.03 o 
   8  10   5      489.13      443.71     16.78 o 
   9  10   5        6.55        0.90      5.57 o 
  10  10   5       23.46       24.57      6.62 o 
  11  10   5        1.28        5.12      6.23 o 
 -10  11   5        0.78        4.99     10.26 o 
  -9  11   5       14.02       17.62     10.89 o 
  -8  11   5       53.67       43.95     11.16 o 
  -7  11   5      383.83      373.43     16.26 o 
  -6  11   5        0.26        2.24      6.57 o 
  -5  11   5      167.68      169.16     10.92 o 
  -4  11   5       32.15       39.55      7.60 o 
  -3  11   5       72.85       68.75      8.62 o 
  -2  11   5        6.22        5.29     11.01 o 
  -1  11   5       58.47       66.27     10.15 o 
   0  11   5       91.51      100.70      9.26 o 
   1  11   5      155.71      138.94     13.93 o 
   2  11   5       99.75      116.21      5.78 o 
   3  11   5      740.83      718.80     18.14 o 
   4  11   5       54.06       49.56      5.97 o 
   5  11   5      116.60      112.36      5.97 o 
   6  11   5      121.40      118.79      6.82 o 
   7  11   5      380.09      343.83     11.78 o 
   8  11   5       57.15       52.25      6.67 o 
   9  11   5       99.22      104.37      8.03 o 
  10  11   5        4.49        9.65      6.30 o 
  -9  12   5        7.11       11.45     11.21 o 
  -8  12   5      110.03       97.42     21.14 o 
  -7  12   5       24.05       12.20     15.42 o 
  -6  12   5       91.70      113.03     13.92 o 
  -5  12   5      100.00       96.55     12.76 o 
  -4  12   5      229.51      211.64     22.46 o 
  -3  12   5      137.06      165.21     14.17 o 
  -2  12   5        0.02       -1.73      8.39 o 
  -1  12   5      258.23      305.83     17.62 o 
   0  12   5       55.78       62.50     11.16 o 
   1  12   5      181.22      151.41     22.02 o 
   2  12   5       62.97       89.74      9.26 o 
   3  12   5       69.83       46.15      4.97 o 
   4  12   5      274.51      261.11      8.88 o 
   5  12   5      141.31      158.53      8.66 o 
   6  12   5       49.51       42.11      6.92 o 
   7  12   5       52.57       57.59      6.88 o 
   8  12   5        0.61        0.12      5.71 o 
   9  12   5        2.81       17.15      6.58 o 
  -8  13   5      130.40      114.53     22.91 o 
  -7  13   5        0.62       -3.52     16.74 o 
  -6  13   5       33.55       18.50     15.86 o 
  -5  13   5        2.03       17.62     15.86 o 
  -4  13   5       87.75       96.91     19.38 o 
  -3  13   5        2.37       -8.89      8.89 o 
  -2  13   5      158.73      183.82     15.66 o 
  -1  13   5      128.37      117.52     13.30 o 
   0  13   5       51.21       57.51     20.26 o 
   1  13   5      158.40      141.08     14.17 o 
   2  13   5       72.84       85.92     12.04 o 
   3  13   5        0.75        1.56      7.89 o 
   4  13   5      207.40      226.27     13.22 o 
   5  13   5       19.00       15.75      5.38 o 
   6  13   5      283.03      319.95     10.64 o 
   7  13   5       58.97       67.78      7.55 o 
   8  13   5        2.42        7.98      6.19 o 
  -6  14   5       14.05      -14.98     16.74 o 
  -5  14   5       21.64       37.88     19.38 o 
  -4  14   5       54.91       39.64     19.38 o 
  -3  14   5       40.05       42.29     19.38 o 
  -2  14   5       43.19       56.81     12.90 o 
  -1  14   5       56.39       47.55     19.82 o 
   0  14   5       13.51        5.66     12.33 o 
   1  14   5        4.31        0.08     10.89 o 
   2  14   5        0.37      -14.10     14.10 o 
   3  14   5       20.04       22.02     11.21 o 
   4  14   5       88.00       97.70     18.94 o 
   5  14   5      137.09      162.92     25.55 o 
   6  14   5       14.05        7.05     14.98 o 
  -4  15   5       98.64      128.62     24.67 o 
  -3  15   5        7.51       38.76     19.38 o 
  -2  15   5      128.58      148.60     17.05 o 
  -1  15   5        1.62       -0.45     11.51 o 
   0  15   5       91.12      112.08     29.07 o 
   1  15   5        0.73      -10.89     10.89 o 
   2  15   5        4.82      -10.54     10.54 o 
   3  15   5      124.78      119.32     16.20 o 
   4  15   5       50.88       51.15     13.66 o 
 -14   0   6      146.99      133.91     20.26 o 
 -12   0   6      643.30      665.10     37.88 o 
 -10   0   6      194.69      208.74     11.21 o 
  -8   0   6        6.87        6.83      3.38 o 
  -6   0   6     2742.39     3121.61     36.65 o 
  -4   0   6    11034.59    11241.45    122.35 o 
  -2   0   6     2829.35     2976.77     38.51 o 
   0   0   6     9045.77     9026.63    126.36 o 
   2   0   6       74.89       56.42      2.68 o 
   4   0   6     1399.43     1299.90     20.49 o 
   6   0   6     1376.67     1454.34     34.64 o 
   8   0   6      831.47      821.89     46.69 o 
  10   0   6      289.53      274.94     12.04 o 
  12   0   6      448.62      489.29     18.41 o 
  14   0   6      241.54      203.50     23.79 o 
 -15   1   6       23.50       36.56     11.21 o 
 -14   1   6       95.25      120.01     13.38 o 
 -13   1   6       29.96       46.42      5.27 o 
 -12   1   6       13.26        7.69      4.03 o 
 -11   1   6      315.20      353.68     10.29 o 
 -10   1   6      527.65      508.64     14.84 o 
  -9   1   6       43.84       39.02      4.18 o 
  -8   1   6      158.73      168.28      5.17 o 
  -7   1   6       45.21       54.61      2.56 o 
  -6   1   6      255.96      285.22      4.88 o 
  -5   1   6      252.46      181.71      3.94 o 
  -4   1   6      326.48      371.34      5.38 o 
  -3   1   6     1929.97     1820.40     17.50 o 
  -2   1   6     3451.84     3513.28     31.62 o 
  -1   1   6      450.97      449.22      8.53 o 
   0   1   6     1003.44     1018.56     10.33 o 
   1   1   6        5.02        7.44      1.22 o 
   2   1   6      117.29      102.47      2.31 o 
   3   1   6     2223.52     2093.19     21.80 o 
   4   1   6      265.85      305.07      4.21 o 
   5   1   6     6366.61     6695.26     60.94 o 
   6   1   6      749.23      760.43     12.80 o 
   7   1   6      110.43      106.87      4.70 o 
   8   1   6      316.38      301.82      8.06 o 
   9   1   6      218.99      206.40      7.55 o 
  10   1   6        1.79        7.70      3.96 o 
  11   1   6       46.91       48.52      5.28 o 
  12   1   6      103.18      119.31      7.29 o 
  13   1   6      293.59      312.00     11.37 o 
  14   1   6       22.48       29.05      7.58 o 
  15   1   6        1.21      -13.21     14.98 o 
 -15   2   6       24.72       12.44     14.10 o 
 -14   2   6        2.51        0.61      9.02 o 
 -13   2   6        7.67       10.63      8.65 o 
 -12   2   6      131.10      139.14      6.85 o 
 -11   2   6        7.04       -3.20      3.93 o 
 -10   2   6      265.37      274.25      8.86 o 
  -9   2   6        6.99        6.12      3.62 o 
  -8   2   6       36.93       35.43      3.94 o 
  -7   2   6      213.92      194.33      4.90 o 
  -6   2   6       80.78       84.69      3.08 o 
  -5   2   6      946.42     1020.06     11.58 o 
  -4   2   6     2230.75     2030.06     19.79 o 
  -3   2   6      262.24      304.14      4.59 o 
  -2   2   6     1171.35     1184.53     11.50 o 
  -1   2   6     4797.55     5006.63     41.66 o 
   0   2   6      349.38      398.77      4.99 o 
   1   2   6      261.83      268.42      4.20 o 
   2   2   6      434.82      435.78      6.58 o 
   3   2   6       43.75       47.49      1.75 o 
   4   2   6      962.03      941.76      9.57 o 
   5   2   6     1157.78     1280.20     12.53 o 
   6   2   6      388.54      381.39      6.95 o 
   7   2   6     1482.06     1407.53     23.69 o 
   8   2   6        0.91        3.81      3.16 o 
   9   2   6      358.96      338.52      8.96 o 
  10   2   6      453.20      425.15     10.79 o 
  11   2   6       15.60        9.19      3.94 o 
  12   2   6      145.22      145.07      6.65 o 
  13   2   6      109.67      102.92     19.38 o 
  14   2   6        0.36       -8.61     17.62 o 
 -14   3   6       10.39       14.72      9.64 o 
 -13   3   6       88.94       94.09     13.66 o 
 -12   3   6        3.94       -3.37      3.87 o 
 -11   3   6       22.06       31.86      5.04 o 
 -10   3   6      323.68      353.11     10.23 o 
  -9   3   6       21.66       26.74      3.68 o 
  -8   3   6      530.82      486.30      9.77 o 
  -7   3   6       54.74       69.74      3.75 o 
  -6   3   6     1148.58     1168.37     13.33 o 
  -5   3   6     1034.73     1123.40     12.68 o 
  -4   3   6       10.59        8.11      1.55 o 
  -3   3   6      292.54      293.45      4.46 o 
  -2   3   6     1439.24     1474.02     13.24 o 
  -1   3   6      276.69      332.33      4.99 o 
   0   3   6     3794.16     3991.58     35.81 o 
   1   3   6      435.54      477.65      6.43 o 
   2   3   6      357.33      308.96      7.29 o 
   3   3   6     1239.04     1238.44     14.18 o 
   4   3   6      438.84      478.69      5.75 o 
   5   3   6     1277.20     1427.21     13.87 o 
   6   3   6       53.75       44.64      2.22 o 
   7   3   6      382.32      357.78      6.13 o 
   8   3   6     2985.32     2931.65     41.58 o 
   9   3   6       53.90       52.53      4.02 o 
  10   3   6       74.54       89.18      7.38 o 
  11   3   6       37.64       39.51      6.45 o 
  12   3   6        7.20       -1.33      5.85 o 
  13   3   6       17.68       21.11      6.63 o 
  14   3   6        6.59       10.22     10.57 o 
 -14   4   6        2.62       19.38     15.86 o 
 -13   4   6      102.22      111.71     14.10 o 
 -12   4   6      227.96      237.17     10.48 o 
 -11   4   6      222.58      214.84      8.61 o 
 -10   4   6       25.58       22.59      4.42 o 
  -9   4   6     1020.83     1038.81     16.52 o 
  -8   4   6       68.00       72.09      5.21 o 
  -7   4   6     1722.81     1677.63     25.50 o 
  -6   4   6        1.03       -0.86      2.22 o 
  -5   4   6      196.88      202.66      4.99 o 
  -4   4   6     6581.35     6946.65     61.12 o 
  -3   4   6      741.21      845.29      9.87 o 
  -2   4   6      463.01      500.55      6.35 o 
  -1   4   6      524.65      452.87      6.17 o 
   0   4   6      205.05      207.36      4.13 o 
   1   4   6     3207.69     3373.36     32.61 o 
   2   4   6        0.75        2.43      1.52 o 
   3   4   6      394.56      366.63      5.38 o 
   4   4   6      738.77      749.55      9.22 o 
   5   4   6      501.53      540.45      6.32 o 
   6   4   6        0.46        0.96      1.27 o 
   7   4   6      252.21      227.22      4.78 o 
   8   4   6      176.18      185.57      4.11 o 
   9   4   6      566.50      596.48     15.47 o 
  10   4   6      157.17      150.16     11.74 o 
  11   4   6      161.55      151.52      9.29 o 
  12   4   6       56.37       35.53      7.20 o 
  13   4   6        0.80        3.31      6.23 o 
  14   4   6        0.59       -6.60      6.60 o 
 -14   5   6        1.12        1.76     15.86 o 
 -13   5   6       64.31       86.34     18.50 o 
 -12   5   6       12.78       23.79     14.10 o 
 -11   5   6      768.71      800.26     16.86 o 
 -10   5   6       80.76       74.30      6.11 o 
  -9   5   6      188.20      171.11      7.88 o 
  -8   5   6      176.24      158.56      7.11 o 
  -7   5   6       49.69       47.04      4.57 o 
  -6   5   6        7.16        8.67      3.69 o 
  -5   5   6     1147.68     1050.39     12.33 o 
  -4   5   6       22.67       16.78      2.75 o 
  -3   5   6     4525.18     4569.47     41.53 o 
  -2   5   6      457.43      506.34      6.78 o 
  -1   5   6     1163.59     1405.30     13.94 o 
   0   5   6       52.76       83.51      2.88 o 
   1   5   6        1.06        4.80      1.45 o 
   2   5   6     5910.24     6337.23     70.67 o 
   3   5   6     4246.05     4224.47     38.17 o 
   4   5   6       15.50       13.58      1.69 o 
   5   5   6     1839.12     1881.83     22.98 o 
   6   5   6      107.56       97.32      4.10 o 
   7   5   6      213.39      209.45      6.53 o 
   8   5   6       64.49       53.57      3.49 o 
   9   5   6       42.76       27.01      3.54 o 
  10   5   6      473.49      496.23     19.05 o 
  11   5   6      281.40      291.65     12.58 o 
  12   5   6        0.26       -6.08      6.08 o 
  13   5   6       17.20       25.11      6.50 o 
  14   5   6       94.39       85.53      9.49 o 
 -13   6   6        0.31       -0.88     14.98 o 
 -12   6   6       81.62       92.50     17.62 o 
 -11   6   6        6.25        7.93     13.21 o 
 -10   6   6      440.19      462.43     16.01 o 
  -9   6   6      107.22      106.87      6.85 o 
  -8   6   6       36.00       30.45      4.60 o 
  -7   6   6      395.29      380.07     12.54 o 
  -6   6   6        1.24        1.11      3.18 o 
  -5   6   6        4.62        6.07      2.33 o 
  -4   6   6      852.52      828.56     11.60 o 
  -3   6   6      526.48      575.52      8.27 o 
  -2   6   6     2677.18     2596.73     29.25 o 
  -1   6   6       31.23       21.13      2.15 o 
   0   6   6      266.28      300.28      5.19 o 
   1   6   6        0.96        5.69      1.48 o 
   2   6   6      549.20      490.64      7.54 o 
   3   6   6       84.96       81.21      3.15 o 
   4   6   6     3619.49     3688.03     37.11 o 
   5   6   6     1111.82     1119.11     14.94 o 
   6   6   6      148.81      153.18      7.16 o 
   7   6   6       27.17       19.21      3.11 o 
   8   6   6      212.22      185.27      7.60 o 
   9   6   6        0.68        1.67      4.33 o 
  10   6   6      216.15      219.95     11.04 o 
  11   6   6      180.79      182.13     14.88 o 
  12   6   6      244.77      245.23     10.44 o 
  13   6   6       21.42       40.49      6.86 o 
 -13   7   6       36.45       47.57     19.38 o 
 -12   7   6       46.61       47.57     16.74 o 
 -11   7   6      115.77      111.88     19.38 o 
 -10   7   6       66.12       86.10      8.87 o 
  -9   7   6       75.79       79.59     10.25 o 
  -8   7   6      296.56      266.53     11.99 o 
  -7   7   6      629.14      642.44     14.16 o 
  -6   7   6       72.48       66.02      5.29 o 
  -5   7   6     1043.60     1076.60     16.21 o 
  -4   7   6       26.11       30.05      3.40 o 
  -3   7   6     1813.15     1859.23     27.46 o 
  -2   7   6       76.06       74.95      3.53 o 
  -1   7   6       52.39       44.19      3.25 o 
   0   7   6       84.30       82.43      3.01 o 
   1   7   6      710.65      658.55     11.07 o 
   2   7   6      172.64      186.82      5.10 o 
   3   7   6     2045.64     1981.31     20.36 o 
   4   7   6       23.75       24.72      3.18 o 
   5   7   6      317.85      284.62      7.62 o 
   6   7   6       42.67       49.68      4.32 o 
   7   7   6       11.15       22.94      5.73 o 
   8   7   6        1.26       -2.52      3.54 o 
   9   7   6       98.97       85.09      5.45 o 
  10   7   6       13.31       16.73      5.90 o 
  11   7   6      210.13      209.52      9.80 o 
  12   7   6       12.03       10.00      5.85 o 
  13   7   6       48.01       52.05      8.14 o 
 -12   8   6        5.48       -1.76     14.10 o 
 -11   8   6        8.57       15.31     18.50 o 
 -10   8   6      344.98      322.01     18.56 o 
  -9   8   6      347.90      305.65     23.25 o 
  -8   8   6        1.81        5.44      5.92 o 
  -7   8   6      380.31      378.87     14.22 o 
  -6   8   6     1168.94     1158.59     25.26 o 
  -5   8   6      393.75      393.09     10.65 o 
  -4   8   6      113.54      129.13      7.44 o 
  -3   8   6       28.98       15.88      4.26 o 
  -2   8   6      618.08      573.41      9.78 o 
  -1   8   6       24.16       17.89      3.92 o 
   0   8   6      792.01      823.18     12.15 o 
   1   8   6       85.56       82.88      4.08 o 
   2   8   6      527.97      499.87      9.73 o 
   3   8   6      543.63      514.79     10.05 o 
   4   8   6      529.30      474.60      9.42 o 
   5   8   6     1579.60     1485.53     21.24 o 
   6   8   6      317.70      299.00      8.87 o 
   7   8   6      436.53      403.36     10.06 o 
   8   8   6       56.23       38.67      4.85 o 
   9   8   6       23.63       17.99      4.79 o 
  10   8   6       24.22       15.02      5.85 o 
  11   8   6       98.62       98.71     10.17 o 
  12   8   6       83.51       99.03     15.00 o 
 -12   9   6       25.24        6.17     16.74 o 
 -11   9   6        4.16        0.96      9.91 o 
 -10   9   6       31.26       26.51     11.89 o 
  -9   9   6       64.46       43.58      9.64 o 
  -8   9   6      837.60      915.61     23.72 o 
  -7   9   6       32.94       30.33      7.28 o 
  -6   9   6        7.99        6.98      6.06 o 
  -5   9   6        1.89        2.91      5.55 o 
  -4   9   6        5.57        4.94      4.50 o 
  -3   9   6        0.63       -0.69      3.13 o 
  -2   9   6     1132.40     1200.91     16.72 o 
  -1   9   6      310.60      312.83      8.28 o 
   0   9   6      378.04      345.73      7.78 o 
   1   9   6       18.98       22.62      3.29 o 
   2   9   6      523.87      508.97     10.35 o 
   3   9   6       25.42       18.34      4.04 o 
   4   9   6      324.84      276.75      7.79 o 
   5   9   6       23.08       20.71      3.65 o 
   6   9   6      893.28      873.79     15.56 o 
   7   9   6        9.18        4.91      4.34 o 
   8   9   6       76.28       75.45      5.92 o 
   9   9   6        8.21        1.54      5.27 o 
  10   9   6      177.85      208.94     10.11 o 
  11   9   6       18.15       16.43      8.99 o 
  12   9   6       10.48       10.21      6.59 o 
 -11  10   6      271.45      248.29     31.27 o 
 -10  10   6      123.34      101.81     13.38 o 
  -9  10   6       20.38       28.19     10.59 o 
  -8  10   6        0.11       -0.18      6.97 o 
  -7  10   6      509.20      581.62     18.62 o 
  -6  10   6       39.88       37.58      7.89 o 
  -5  10   6       65.05       64.51      7.75 o 
  -4  10   6       59.21       52.66      6.74 o 
  -3  10   6      339.27      283.49     10.28 o 
  -2  10   6       30.08       24.72      9.33 o 
  -1  10   6     2508.19     2462.50     36.55 o 
   0  10   6       22.42       32.22      5.16 o 
   1  10   6      416.25      429.49      9.81 o 
   2  10   6       69.67       67.63      7.07 o 
   3  10   6      400.36      392.19     11.64 o 
   4  10   6       37.54       34.31      4.42 o 
   5  10   6        0.99       -3.59      3.59 o 
   6  10   6       23.54       22.97      4.74 o 
   7  10   6      516.50      550.11     12.55 o 
   8  10   6      151.15      138.44      8.19 o 
   9  10   6        1.74       -1.02      5.59 o 
  10  10   6        0.85       10.72      6.07 o 
  11  10   6       51.21       48.78      7.76 o 
 -10  11   6       89.18      121.77     15.25 o 
  -9  11   6      113.83      151.06     15.57 o 
  -8  11   6      155.83      155.12     14.55 o 
  -7  11   6       27.03       18.30      7.94 o 
  -6  11   6       32.49       45.15      8.46 o 
  -5  11   6        9.64        7.42      6.46 o 
  -4  11   6      192.73      149.44     13.38 o 
  -3  11   6      153.35      151.06     15.27 o 
  -2  11   6       64.24       72.24     10.37 o 
  -1  11   6      178.17      157.21     17.18 o 
   0  11   6      216.15      219.41     11.53 o 
   1  11   6        3.95       -4.13      4.13 o 
   2  11   6      217.87      222.57      7.62 o 
   3  11   6        1.16        1.73      3.85 o 
   4  11   6        0.06       -3.48      3.48 o 
   5  11   6       22.07       22.08      4.36 o 
   6  11   6      282.11      264.38      9.16 o 
   7  11   6        6.86        6.47      5.21 o 
   8  11   6       88.79       88.20      7.53 o 
   9  11   6       16.39       22.37      6.50 o 
  10  11   6      162.75      164.29      9.83 o 
  -9  12   6       30.67       24.76     11.51 o 
  -8  12   6        9.56       13.78     17.18 o 
  -7  12   6        8.08       -2.48      9.74 o 
  -6  12   6       27.16       14.72     10.37 o 
  -5  12   6        0.12        1.12      9.28 o 
  -4  12   6       37.06       47.57     16.74 o 
  -3  12   6       65.39       69.53     10.78 o 
  -2  12   6      435.82      485.96     21.56 o 
  -1  12   6      331.66      336.94     19.04 o 
   0  12   6        8.60        1.70      8.89 o 
   1  12   6      136.01      150.53     34.80 o 
   2  12   6      201.53      210.12     11.06 o 
   3  12   6       13.54        2.71      4.31 o 
   4  12   6      271.97      284.77      9.62 o 
   5  12   6       15.23       15.90      4.77 o 
   6  12   6       71.15       77.03      7.03 o 
   7  12   6       47.40       48.20      6.39 o 
   8  12   6       50.47       44.02      6.71 o 
   9  12   6       81.96       80.81      8.06 o 
  -8  13   6        4.01       32.60     19.38 o 
  -7  13   6       29.62       17.62     16.74 o 
  -6  13   6        8.58       -9.69     15.86 o 
  -5  13   6      160.16      162.10     23.79 o 
  -4  13   6        6.50        9.69     15.86 o 
  -3  13   6       22.76       10.09     13.21 o 
  -2  13   6        0.14        6.11     11.89 o 
  -1  13   6       50.86       62.55     11.79 o 
   0  13   6        7.14       14.54      9.91 o 
   1  13   6       86.29       84.43     12.41 o 
   2  13   6        9.44       13.21     10.15 o 
   3  13   6      365.99      435.88     17.88 o 
   4  13   6        1.04        0.74      5.38 o 
   5  13   6        9.42       12.19      5.59 o 
   6  13   6       53.19       53.47      7.60 o 
   7  13   6       44.02       50.25      7.06 o 
   8  13   6       21.34        4.71      6.56 o 
  -6  14   6      101.62      102.19     22.91 o 
  -5  14   6       42.04       34.36     19.38 o 
  -4  14   6      132.21      119.81     23.79 o 
  -3  14   6       11.22        5.29     16.74 o 
  -2  14   6       68.24      109.86     14.17 o 
  -1  14   6       36.94       30.26     11.41 o 
   0  14   6       71.65       78.73     13.66 o 
   1  14   6       65.86       28.46     12.04 o 
   2  14   6       63.22       83.20     13.30 o 
   3  14   6        3.50        4.03     10.78 o 
   4  14   6       53.73       68.14     13.38 o 
   5  14   6       62.26       69.45     13.04 o 
   6  14   6       38.32       51.90      9.93 o 
  -3  15   6       34.14       73.12     21.14 o 
  -2  15   6       14.48        6.17     19.38 o 
  -1  15   6       13.87       22.44     14.10 o 
   0  15   6        1.93        4.88     12.04 o 
   1  15   6        8.16        5.86     12.27 o 
   2  15   6       65.49       69.41     14.17 o 
   3  15   6       40.52       37.67     13.66 o 
 -15   0   7       18.53       22.91     14.98 o 
 -13   0   7        4.47       20.26     13.21 o 
 -11   0   7       21.86       12.69      5.86 o 
  -9   0   7       44.99       57.13      7.93 o 
  -7   0   7     1378.60     1291.22     28.61 o 
  -5   0   7     6488.92     6447.25     88.68 o 
  -3   0   7     3101.82     3163.36     41.47 o 
  -1   0   7        2.53        2.91      1.65 o 
   1   0   7     5261.62     5563.79     79.26 o 
   3   0   7    11033.34    10936.21    185.15 o 
   5   0   7      294.51      314.43      8.08 o 
   7   0   7      558.94      556.54     12.27 o 
   9   0   7      723.65      737.69     22.46 o 
  11   0   7     1826.44     1886.05     40.89 o 
  13   0   7        4.24        4.30      6.08 o 
 -14   1   7       96.05      135.62     14.33 o 
 -13   1   7       12.65       26.96      9.28 o 
 -12   1   7      513.89      522.42     12.98 o 
 -11   1   7      221.11      222.65      8.53 o 
 -10   1   7      171.30      176.01      7.55 o 
  -9   1   7        7.62       -2.09      3.81 o 
  -8   1   7      132.87      125.24      5.89 o 
  -7   1   7      106.55      102.25      3.25 o 
  -6   1   7     1459.63     1359.90     16.53 o 
  -5   1   7       87.33       97.93      3.85 o 
  -4   1   7     2315.17     2282.64     23.78 o 
  -3   1   7     6099.07     6546.58     54.28 o 
  -2   1   7        5.57       13.20      1.70 o 
  -1   1   7     1192.25     1154.63     12.68 o 
   0   1   7     2015.17     1959.84     19.80 o 
   1   1   7     4087.14     4146.20     39.29 o 
   2   1   7     8748.45     8493.44     91.95 o 
   3   1   7      277.13      310.30      5.19 o 
   4   1   7     3873.78     4013.17     34.82 o 
   5   1   7     2446.10     2521.80     22.83 o 
   6   1   7       26.81       20.46      2.43 o 
   7   1   7        8.86        5.21      2.05 o 
   8   1   7        3.69        1.07      2.43 o 
   9   1   7       64.39       70.81      4.40 o 
  10   1   7      563.85      626.67     13.24 o 
  11   1   7      270.06      283.09     12.33 o 
  12   1   7      300.97      297.38      9.05 o 
  13   1   7      142.00      150.12      6.51 o 
  14   1   7        5.44       -3.97      6.75 o 
 -14   2   7        1.42        4.35      9.28 o 
 -13   2   7      105.18      112.60     12.67 o 
 -12   2   7      220.48      257.72     18.45 o 
 -11   2   7      139.41      137.85      7.02 o 
 -10   2   7      485.38      509.21     12.97 o 
  -9   2   7        0.14       -1.16      3.26 o 
  -8   2   7      250.87      266.47      7.20 o 
  -7   2   7        1.22        1.51      1.98 o 
  -6   2   7      422.11      421.33      7.05 o 
  -5   2   7       85.02       87.06      3.09 o 
  -4   2   7      262.75      262.19      5.05 o 
  -3   2   7      117.66      143.54      3.42 o 
  -2   2   7     1689.59     1660.98     15.57 o 
  -1   2   7        0.31        7.39      1.70 o 
   0   2   7      587.10      773.70     10.88 o 
   1   2   7       57.38       48.81      1.92 o 
   2   2   7      226.58      224.43      4.96 o 
   3   2   7     2597.68     2569.85     26.75 o 
   4   2   7      933.08      924.55     11.28 o 
   5   2   7     1114.28     1129.67     11.47 o 
   6   2   7     1488.98     1461.12     16.52 o 
   7   2   7      114.70      109.20      4.23 o 
   8   2   7      493.45      501.24      8.51 o 
   9   2   7       44.08       41.50      3.40 o 
  10   2   7      385.71      375.15      9.15 o 
  11   2   7       23.45       23.98      4.27 o 
  12   2   7       53.42       59.09      4.84 o 
  13   2   7       46.42       53.80      6.36 o 
  14   2   7       25.68       34.10      7.73 o 
 -14   3   7       63.52       93.38     13.30 o 
 -13   3   7       65.17       73.63     11.41 o 
 -12   3   7      103.14      102.29      7.76 o 
 -11   3   7      201.33      181.51      7.94 o 
 -10   3   7      118.89      115.09      6.65 o 
  -9   3   7      632.08      639.70     13.84 o 
  -8   3   7       65.60       65.15      4.16 o 
  -7   3   7      255.63      257.32      7.08 o 
  -6   3   7      113.83      115.18      3.75 o 
  -5   3   7      118.56      155.23      4.27 o 
  -4   3   7      865.29      908.83      9.96 o 
  -3   3   7     7651.87     7558.49     65.02 o 
  -2   3   7        2.68        7.43      1.50 o 
  -1   3   7     2989.27     2890.75     25.41 o 
   0   3   7     1737.20     1989.80     19.22 o 
   1   3   7     2680.56     2876.95     33.08 o 
   2   3   7      824.81      928.30     12.37 o 
   3   3   7       79.93       58.67      3.32 o 
   4   3   7       28.41       35.82      2.05 o 
   5   3   7     2053.45     2023.10     20.25 o 
   6   3   7      270.56      285.73      5.03 o 
   7   3   7      781.07      767.97      9.56 o 
   8   3   7      609.14      581.09     12.54 o 
   9   3   7       31.77       23.93      4.25 o 
  10   3   7       54.57       48.28      3.66 o 
  11   3   7       44.96       36.80      5.60 o 
  12   3   7        4.11        0.62      4.77 o 
  13   3   7       33.24       39.20      6.28 o 
  14   3   7        7.45       -5.28      6.90 o 
 -14   4   7        8.48       15.86     14.10 o 
 -13   4   7        0.56       -0.30     11.45 o 
 -12   4   7       73.08       57.89     12.33 o 
 -11   4   7       12.13       15.41      4.58 o 
 -10   4   7      176.14      166.99      7.65 o 
  -9   4   7       22.75       22.86      3.95 o 
  -8   4   7      159.37      158.16      6.91 o 
  -7   4   7        0.24       -1.00      3.40 o 
  -6   4   7      385.70      411.57      7.55 o 
  -5   4   7     1452.66     1532.80     17.76 o 
  -4   4   7     1096.18     1122.21     12.53 o 
  -3   4   7      102.16      112.88      4.62 o 
  -2   4   7     1905.97     1570.57     17.95 o 
  -1   4   7       19.35       22.74      1.75 o 
   0   4   7      803.85      816.76      9.39 o 
   1   4   7       50.77       80.57      3.01 o 
   2   4   7      219.87      221.35      4.53 o 
   3   4   7     4498.42     4658.71     55.75 o 
   4   4   7     1776.55     1703.27     17.76 o 
   5   4   7      600.86      592.68      7.18 o 
   6   4   7     2400.08     2339.59     20.52 o 
   7   4   7      162.13      159.11      4.06 o 
   8   4   7       30.58       40.07      3.74 o 
   9   4   7        0.95        4.91      5.45 o 
  10   4   7       40.16       33.60      5.27 o 
  11   4   7      127.21      136.36      8.07 o 
  12   4   7       48.67       39.60      6.30 o 
  13   4   7        5.60        9.58      5.72 o 
  14   4   7      127.93      150.92     10.91 o 
 -14   5   7        2.13      -11.45     13.21 o 
 -13   5   7       84.97       84.57     19.38 o 
 -12   5   7       15.14       14.31      8.89 o 
 -11   5   7      318.70      309.25     10.57 o 
 -10   5   7        0.80       -0.72      4.10 o 
  -9   5   7      464.86      500.17     12.74 o 
  -8   5   7        9.57       13.53      4.18 o 
  -7   5   7     1042.63     1058.67     18.68 o 
  -6   5   7      685.32      626.42     21.62 o 
  -5   5   7       57.64       72.62      3.17 o 
  -4   5   7     2036.97     2126.11     21.40 o 
  -3   5   7      866.25      828.42     10.78 o 
  -2   5   7      217.79      288.14      6.33 o 
  -1   5   7      173.45      153.35      3.95 o 
   0   5   7      267.25      323.38      6.18 o 
   1   5   7      350.54      321.47      6.25 o 
   2   5   7     1093.81      999.32     12.87 o 
   3   5   7      669.08      658.19      9.09 o 
   4   5   7     1470.91     1450.84     18.34 o 
   5   5   7        2.34        4.80      1.84 o 
   6   5   7       92.34       92.57      3.74 o 
   7   5   7      624.33      627.66     11.47 o 
   8   5   7       50.58       52.52      4.14 o 
   9   5   7     1094.56     1040.53     16.21 o 
  10   5   7      476.03      493.92     13.24 o 
  11   5   7       24.24       28.15      5.78 o 
  12   5   7      103.39      106.58      8.01 o 
  13   5   7       37.97       40.82      6.68 o 
  14   5   7        5.20       14.13      7.82 o 
 -13   6   7      209.19      197.34     23.79 o 
 -12   6   7        2.78       -7.05     11.45 o 
 -11   6   7       60.66       45.81     14.10 o 
 -10   6   7        1.86        0.78      7.25 o 
  -9   6   7       76.01       51.18      5.78 o 
  -8   6   7       20.33       18.15      4.65 o 
  -7   6   7      462.38      422.68     11.07 o 
  -6   6   7      174.52      194.97      7.79 o 
  -5   6   7      550.06      519.94     12.08 o 
  -4   6   7      143.82      140.97      4.36 o 
  -3   6   7      581.09      613.10      8.73 o 
  -2   6   7      700.22      725.89     13.73 o 
  -1   6   7       96.94       76.91      4.77 o 
   0   6   7     4070.13     4322.76     48.31 o 
   1   6   7     1164.42     1142.88     12.47 o 
   2   6   7      120.35      103.35      3.56 o 
   3   6   7     1563.70     1519.07     17.28 o 
   4   6   7       91.89       78.01      3.55 o 
   5   6   7      848.98      783.27     11.76 o 
   6   6   7       29.11       27.32      3.22 o 
   7   6   7       87.80      100.03      4.47 o 
   8   6   7      190.42      189.75      5.39 o 
   9   6   7      445.00      449.52     12.66 o 
  10   6   7        0.15       -3.59      3.96 o 
  11   6   7      397.17      399.46     13.61 o 
  12   6   7       45.15       52.89      7.38 o 
  13   6   7       13.08        8.19      6.28 o 
 -13   7   7       48.47       57.26     18.50 o 
 -12   7   7       83.54       94.26     19.38 o 
 -11   7   7        6.07        5.29     12.33 o 
 -10   7   7       19.93       18.54      6.90 o 
  -9   7   7       31.13       27.13      6.77 o 
  -8   7   7      127.81      139.55     12.37 o 
  -7   7   7      464.30      454.02     14.75 o 
  -6   7   7      880.22      875.67     20.98 o 
  -5   7   7        9.44        6.83      2.92 o 
  -4   7   7     3518.00     3532.22     43.07 o 
  -3   7   7      681.94      712.45     12.86 o 
  -2   7   7      499.18      530.87      8.59 o 
  -1   7   7       85.52       76.94      3.55 o 
   0   7   7     2353.53     2333.22     22.91 o 
   1   7   7       17.60       20.49      2.41 o 
   2   7   7     2302.97     2425.15     31.06 o 
   3   7   7        8.17        7.10      2.83 o 
   4   7   7      788.56      769.36     12.82 o 
   5   7   7       43.11       37.62      3.94 o 
   6   7   7      219.57      194.63      7.31 o 
   7   7   7       26.05       24.26      4.07 o 
   8   7   7      450.99      448.23     11.95 o 
   9   7   7        0.26       -1.14      4.26 o 
  10   7   7      516.98      501.78     11.58 o 
  11   7   7       26.88       21.25      6.23 o 
  12   7   7        1.13       -4.34      5.50 o 
  13   7   7        1.49        5.82      6.19 o 
 -12   8   7        0.22       16.74     14.10 o 
 -11   8   7        1.22       -4.40     13.21 o 
 -10   8   7       60.69       84.78     11.79 o 
  -9   8   7      117.98       93.00     11.95 o 
  -8   8   7       36.57       43.58      7.45 o 
  -7   8   7       84.24       93.89      8.65 o 
  -6   8   7       17.94       14.66      4.60 o 
  -5   8   7       46.02       53.07      7.63 o 
  -4   8   7      226.95      213.33      7.07 o 
  -3   8   7      526.14      519.51     12.98 o 
  -2   8   7      968.88      940.20     12.23 o 
  -1   8   7      297.43      301.93      6.33 o 
   0   8   7      190.94      170.66      5.37 o 
   1   8   7      624.88      568.81     11.82 o 
   2   8   7       22.62       21.34      3.22 o 
   3   8   7       49.16       45.93      3.91 o 
   4   8   7      437.68      390.78      9.84 o 
   5   8   7      488.84      459.21     10.25 o 
   6   8   7      127.54      115.98      5.71 o 
   7   8   7       55.75       69.73      5.19 o 
   8   8   7        1.09       -2.59      4.13 o 
   9   8   7       85.63       74.72      5.61 o 
  10   8   7        6.89        4.14      5.46 o 
  11   8   7      106.07      106.03      8.14 o 
  12   8   7      130.22      150.92     10.81 o 
 -12   9   7      103.74      109.24     22.02 o 
 -11   9   7       50.11       81.93     18.50 o 
 -10   9   7        1.23       -9.02      9.02 o 
  -9   9   7      216.00      218.48     15.25 o 
  -8   9   7      105.97       85.18      9.32 o 
  -7   9   7        3.58       -3.35      5.75 o 
  -6   9   7       52.19       39.68     10.39 o 
  -5   9   7       91.43       84.25     10.31 o 
  -4   9   7       15.63       17.33      3.85 o 
  -3   9   7        8.78        8.53      3.53 o 
  -2   9   7        1.49       -2.59      3.14 o 
  -1   9   7      555.22      505.43      9.61 o 
   0   9   7       28.80       23.34      3.66 o 
   1   9   7       46.65       54.41      4.21 o 
   2   9   7      307.26      279.00      7.82 o 
   3   9   7        6.19       -3.30      3.30 o 
   4   9   7       73.11       70.76      4.78 o 
   5   9   7      291.46      305.42     13.72 o 
   6   9   7        4.72       -2.09      3.89 o 
   7   9   7      234.95      240.82     10.69 o 
   8   9   7       84.72       78.28      5.94 o 
   9   9   7       84.09       87.66      7.36 o 
  10   9   7       59.20       53.81      7.25 o 
  11   9   7        2.98        1.67      5.93 o 
  12   9   7        3.48       -5.76      5.76 o 
 -11  10   7       11.27       -0.41     10.54 o 
 -10  10   7       98.36       89.89     14.10 o 
  -9  10   7       10.67       12.77     10.13 o 
  -8  10   7      210.42      232.45     12.72 o 
  -7  10   7       80.79       81.71      9.46 o 
  -6  10   7       48.70       39.08      7.93 o 
  -5  10   7      139.38      129.52      9.43 o 
  -4  10   7        6.75       -2.13      5.56 o 
  -3  10   7       11.05       11.35      6.28 o 
  -2  10   7     1170.46     1143.97     20.92 o 
  -1  10   7        5.96        2.97      3.98 o 
   0  10   7      523.09      541.63     11.11 o 
   1  10   7       50.49       59.32      5.11 o 
   2  10   7        9.94       10.42      4.04 o 
   3  10   7       30.47       28.85      4.15 o 
   4  10   7        1.95       -1.66      3.97 o 
   5  10   7        1.77       -2.15      4.01 o 
   6  10   7      678.71      675.40     14.00 o 
   7  10   7        1.45       -2.12      4.18 o 
   8  10   7       75.04       75.51      7.16 o 
   9  10   7        3.78        4.48      5.66 o 
  10  10   7       30.93       27.11      6.47 o 
  11  10   7        7.00       10.04      6.33 o 
 -10  11   7        1.48       -9.28      9.28 o 
  -9  11   7      250.77      268.23     18.37 o 
  -8  11   7       44.92       52.17     11.79 o 
  -7  11   7        7.66       -6.35      7.54 o 
  -6  11   7       58.75       57.37     10.20 o 
  -5  11   7        5.95        1.61      6.28 o 
  -4  11   7      426.12      435.95     20.86 o 
  -3  11   7      281.33      266.58     15.54 o 
  -2  11   7       43.74       41.16     13.21 o 
  -1  11   7      495.02      546.61     21.07 o 
   0  11   7      152.28      140.52      7.90 o 
   1  11   7       34.22       47.85      6.49 o 
   2  11   7      266.93      254.65      8.39 o 
   3  11   7        5.10       -3.64      3.64 o 
   4  11   7       58.91       58.35      5.40 o 
   5  11   7      362.76      354.11     10.28 o 
   6  11   7       35.96       26.20      5.14 o 
   7  11   7      217.07      227.11     10.55 o 
   8  11   7      147.66      145.88      8.58 o 
   9  11   7        1.09        8.27      5.86 o 
  10  11   7       20.27       13.50      6.50 o 
  -9  12   7        2.56        9.69     11.21 o 
  -8  12   7        2.81       -0.88     14.98 o 
  -7  12   7      193.14      222.89     26.43 o 
  -6  12   7        4.06       -4.37      8.89 o 
  -5  12   7       62.39       48.45     17.62 o 
  -4  12   7        7.43       -8.81     14.98 o 
  -3  12   7       75.27       43.95     11.89 o 
  -2  12   7        4.62        2.76      9.69 o 
  -1  12   7      383.41      396.23     21.58 o 
   0  12   7        0.78        5.26      8.89 o 
   1  12   7      255.32      234.19     15.18 o 
   2  12   7       44.94       27.96      5.97 o 
   3  12   7        1.52       -4.99      4.99 o 
   4  12   7       17.21       10.31      4.43 o 
   5  12   7       79.47       72.18      6.01 o 
   6  12   7       48.60       39.56      6.90 o 
   7  12   7       36.95       29.51      6.25 o 
   8  12   7        7.73       11.35      5.96 o 
   9  12   7       43.56       45.75      7.38 o 
  -8  13   7        1.19       11.45     17.62 o 
  -7  13   7        0.30        8.81     17.62 o 
  -6  13   7       58.03       66.95     19.38 o 
  -5  13   7        0.03        7.05     16.74 o 
  -4  13   7       24.95       22.02     16.74 o 
  -3  13   7       42.47       44.05     18.50 o 
  -2  13   7       35.94       54.47     11.64 o 
  -1  13   7       14.99        3.05      9.28 o 
   0  13   7       18.66       28.19     10.15 o 
   1  13   7       23.06       11.71      9.64 o 
   2  13   7      152.25      165.02     15.03 o 
   3  13   7        4.51        6.74      7.93 o 
   4  13   7       15.22       12.00      6.58 o 
   5  13   7        0.76        3.21      5.45 o 
   6  13   7        3.99        3.77      6.37 o 
   7  13   7        9.27        8.89      8.12 o 
  -6  14   7       13.63       16.74     18.50 o 
  -5  14   7       62.56       48.45     19.38 o 
  -4  14   7       36.90       66.07     19.38 o 
  -3  14   7       41.95       84.57     21.14 o 
  -2  14   7        0.27        0.10     10.54 o 
  -1  14   7        1.50       -9.64      9.64 o 
   0  14   7        0.14      -10.00     10.54 o 
   1  14   7      130.13      157.96     16.05 o 
   2  14   7        1.21      -13.66     13.66 o 
   3  14   7      172.51      175.71     15.88 o 
   4  14   7        5.93       20.75     11.01 o 
   5  14   7       37.34       34.21     11.51 o 
   6  14   7        9.64       -1.76     14.98 o 
  -3  15   7      130.85      133.03     24.67 o 
  -2  15   7       29.10        4.40     19.38 o 
  -1  15   7       34.83       50.16     13.92 o 
   0  15   7       10.09       21.75     12.14 o 
   1  15   7       54.91       62.75     14.39 o 
   2  15   7      118.52      119.30     15.80 o 
   3  15   7       35.88       23.70     15.42 o 
 -14   0   8        3.55       -3.52     12.33 o 
 -12   0   8      178.39      191.19     11.85 o 
 -10   0   8      730.69      647.08     22.91 o 
  -8   0   8      481.40      483.98     15.80 o 
  -6   0   8      189.72      163.41      6.35 o 
  -4   0   8        2.61        4.18      2.74 o 
  -2   0   8       61.19       56.32      4.32 o 
   0   0   8    10144.60    10418.66    189.24 o 
   2   0   8     5544.38     5410.13     93.96 o 
   4   0   8     4154.45     4440.52     62.51 o 
   6   0   8       55.94       44.86      3.82 o 
   8   0   8     2196.91     2287.48     36.21 o 
  10   0   8      364.88      337.83     11.15 o 
  12   0   8       13.52       10.89      5.32 o 
  14   0   8      149.87      174.03     15.48 o 
 -14   1   8        4.94        5.29      9.34 o 
 -13   1   8       14.81       24.31      9.28 o 
 -12   1   8       12.06        0.37      4.33 o 
 -11   1   8       33.28       35.91      5.18 o 
 -10   1   8       19.44       22.72      4.75 o 
  -9   1   8      871.54      815.68     16.00 o 
  -8   1   8      558.16      555.66     12.37 o 
  -7   1   8      909.03      859.33     19.30 o 
  -6   1   8       85.14      119.85      3.53 o 
  -5   1   8      726.23      674.09      8.32 o 
  -4   1   8       13.10       28.30      2.20 o 
  -3   1   8      315.61      332.94      5.83 o 
  -2   1   8     1040.34     1282.24     14.39 o 
  -1   1   8      192.78      157.87      3.58 o 
   0   1   8     1697.99     1884.74     20.88 o 
   1   1   8     2628.01     2483.67     28.80 o 
   2   1   8      857.76      866.54     11.64 o 
   3   1   8       17.98       18.58      5.22 o 
   4   1   8     1577.31     1555.36     17.30 o 
   5   1   8      445.02      433.19      5.78 o 
   6   1   8      698.68      697.74      9.75 o 
   7   1   8      620.86      616.07      9.29 o 
   8   1   8        4.75        2.62      2.53 o 
   9   1   8      543.64      576.51      9.77 o 
  10   1   8      448.01      415.30      8.64 o 
  11   1   8      117.33      110.62      5.34 o 
  12   1   8       10.85        3.65      3.91 o 
  13   1   8        1.97        1.76      4.23 o 
  14   1   8        0.18       -6.16      6.16 o 
 -14   2   8       68.83      102.89     13.04 o 
 -13   2   8      255.29      252.87     16.50 o 
 -12   2   8        0.05       -0.35      8.81 o 
 -11   2   8      114.95      116.51      6.99 o 
 -10   2   8     1202.95     1144.51     20.72 o 
  -9   2   8      336.22      306.05      9.55 o 
  -8   2   8      407.01      385.08      9.96 o 
  -7   2   8       67.83       72.30      4.12 o 
  -6   2   8     1501.93     1484.12     16.67 o 
  -5   2   8    10948.28    11842.94    129.81 o 
  -4   2   8      818.12      804.71      9.90 o 
  -3   2   8     5347.02     5499.87     49.28 o 
  -2   2   8     2064.31     2129.53     19.54 o 
  -1   2   8      756.51      781.54      9.12 o 
   0   2   8       33.95       13.99      1.51 o 
   1   2   8       67.18       78.64      3.84 o 
   2   2   8     3220.70     3336.00     38.00 o 
   3   2   8     1459.67     1385.45     19.02 o 
   4   2   8       56.67       88.93      4.47 o 
   5   2   8      649.23      552.29      7.20 o 
   6   2   8      947.69      986.13     12.13 o 
   7   2   8      289.30      290.66      6.55 o 
   8   2   8       54.59       56.52      3.56 o 
   9   2   8      128.95      128.99      4.89 o 
  10   2   8      884.63      877.59     13.24 o 
  11   2   8      418.03      445.20      9.39 o 
  12   2   8       11.10       11.32      6.39 o 
  13   2   8       74.41       96.21      7.36 o 
  14   2   8       52.56       33.36      7.69 o 
 -14   3   8       52.16       66.36     19.82 o 
 -13   3   8       25.75       30.49      9.64 o 
 -12   3   8      500.98      543.43     22.32 o 
 -11   3   8      100.89      105.88      6.78 o 
 -10   3   8      224.16      225.51      9.54 o 
  -9   3   8      158.98      162.44      7.24 o 
  -8   3   8      102.20       86.78      5.07 o 
  -7   3   8      879.26      845.54     18.06 o 
  -6   3   8       58.75       35.44      2.82 o 
  -5   3   8      858.46      906.57     11.30 o 
  -4   3   8     8466.49     8289.58     81.45 o 
  -3   3   8       13.25       18.24      1.84 o 
  -2   3   8     1531.15     1413.11     14.09 o 
  -1   3   8      951.27     1019.92     11.79 o 
   0   3   8     1915.69     1953.43     20.35 o 
   1   3   8      695.49      781.33     11.09 o 
   2   3   8     6841.62     7368.69     80.82 o 
   3   3   8     2278.31     2390.08     25.47 o 
   4   3   8     8034.75     7921.20     72.51 o 
   5   3   8        2.76        2.89      1.48 o 
   6   3   8      421.48      391.94      6.14 o 
   7   3   8        2.12        3.38      2.11 o 
   8   3   8       57.19       58.91      3.55 o 
   9   3   8      128.74      129.78      4.95 o 
  10   3   8      817.20      837.73     15.92 o 
  11   3   8        5.51       11.15      4.87 o 
  12   3   8      498.42      545.53     14.39 o 
  13   3   8       45.02       54.21      6.65 o 
  14   3   8       66.26       78.67      9.07 o 
 -14   4   8       16.00       26.83     10.15 o 
 -13   4   8        7.37       22.73      9.64 o 
 -12   4   8        1.61        6.07      8.39 o 
 -11   4   8      774.49      776.29     17.03 o 
 -10   4   8       23.23       27.16      4.88 o 
  -9   4   8      537.29      504.49     12.50 o 
  -8   4   8       69.35       65.94      6.61 o 
  -7   4   8       70.92       71.08      5.14 o 
  -6   4   8      560.37      560.80     12.17 o 
  -5   4   8      280.21      203.68      8.94 o 
  -4   4   8       40.41       42.44      2.61 o 
  -3   4   8     3704.54     3621.93     33.63 o 
  -2   4   8       99.15      121.67      3.98 o 
  -1   4   8     3986.67     4163.11     37.93 o 
   0   4   8      758.89      765.79     10.62 o 
   1   4   8       46.58       69.50      6.81 o 
   2   4   8     2374.41     2653.10     36.69 o 
   3   4   8     7607.23     7906.26     78.44 o 
   4   4   8      175.30      203.97      4.37 o 
   5   4   8     4575.05     4435.06     39.08 o 
   6   4   8       28.33       30.78      2.51 o 
   7   4   8      231.71      219.49      5.38 o 
   8   4   8       20.57       15.30      3.28 o 
   9   4   8        4.15       -2.61      4.05 o 
  10   4   8      343.21      322.32     10.76 o 
  11   4   8      718.36      702.38     15.97 o 
  12   4   8       28.54       17.50      5.60 o 
  13   4   8      124.06      147.08      8.90 o 
  14   4   8       33.62       23.08      7.94 o 
 -14   5   8       41.49       52.86     17.62 o 
 -13   5   8      202.25      201.74     24.67 o 
 -12   5   8       51.68       56.00     10.78 o 
 -11   5   8        0.85        6.13      7.40 o 
 -10   5   8      237.06      212.48      9.41 o 
  -9   5   8       27.43       37.00      5.27 o 
  -8   5   8       86.40       98.46      6.23 o 
  -7   5   8       24.85       30.98      4.38 o 
  -6   5   8      227.54      220.48      8.21 o 
  -5   5   8      789.65      786.67     13.41 o 
  -4   5   8     2928.01     3000.76     28.94 o 
  -3   5   8      707.69      767.25     12.32 o 
  -2   5   8     1045.95     1085.62     11.84 o 
  -1   5   8       38.22       24.03      2.10 o 
   0   5   8       43.03       42.49      2.48 o 
   1   5   8     1564.59     1556.50     17.16 o 
   2   5   8      326.18      290.45      7.44 o 
   3   5   8      881.98      904.77     12.23 o 
   4   5   8      810.15      781.81      9.39 o 
   5   5   8      237.86      252.62      5.28 o 
   6   5   8       20.98       13.85      2.66 o 
   7   5   8       59.38       69.54      4.39 o 
   8   5   8       16.54       18.25      3.54 o 
   9   5   8      349.35      354.08      8.70 o 
  10   5   8      134.01      136.18      7.51 o 
  11   5   8      105.94      103.28      7.48 o 
  12   5   8       55.56       43.37      6.55 o 
  13   5   8       76.56       73.57      7.50 o 
 -13   6   8        0.32        1.76     14.10 o 
 -12   6   8       37.68       58.14     17.62 o 
 -11   6   8       25.72       16.74     14.10 o 
 -10   6   8      381.15      389.12     14.37 o 
  -9   6   8        3.41        8.02      4.65 o 
  -8   6   8     1273.09     1200.45     21.64 o 
  -7   6   8       32.09       27.88      4.91 o 
  -6   6   8      396.01      413.61     10.91 o 
  -5   6   8       30.04       25.41      4.10 o 
  -4   6   8      166.69      151.55      5.20 o 
  -3   6   8      100.40       88.51      3.61 o 
  -2   6   8      486.13      458.10      8.65 o 
  -1   6   8        3.31        0.49      1.97 o 
   0   6   8      761.53      648.76      9.37 o 
   1   6   8      163.90      149.73      6.24 o 
   2   6   8     1260.09     1173.67     16.38 o 
   3   6   8       51.84       47.47      3.25 o 
   4   6   8       42.45       49.80      3.46 o 
   5   6   8      626.59      579.45     11.53 o 
   6   6   8      953.87      904.92     13.13 o 
   7   6   8       94.65      100.61      4.34 o 
   8   6   8      198.71      211.90      7.12 o 
   9   6   8       40.45       34.59      4.27 o 
  10   6   8      204.15      206.23      7.13 o 
  11   6   8       52.09       63.38      6.68 o 
  12   6   8        0.48       -2.28      5.47 o 
  13   6   8        9.44        3.83      6.02 o 
 -13   7   8        4.35       11.45     14.98 o 
 -12   7   8        0.43        7.05     14.10 o 
 -11   7   8        0.24        5.29     13.21 o 
 -10   7   8       12.13       13.12      9.02 o 
  -9   7   8      177.47      183.28     10.66 o 
  -8   7   8      122.34      111.26      8.09 o 
  -7   7   8      234.68      238.93      9.20 o 
  -6   7   8       93.54       88.46      6.27 o 
  -5   7   8      142.80      130.41      6.70 o 
  -4   7   8      350.58      357.43      7.98 o 
  -3   7   8      218.49      254.81      6.63 o 
  -2   7   8      243.03      245.74      6.38 o 
  -1   7   8     1745.52     1788.03     20.16 o 
   0   7   8        0.57        4.11      1.85 o 
   1   7   8     1020.99      947.07     13.37 o 
   2   7   8       17.89       22.47      2.90 o 
   3   7   8      449.86      402.56      8.82 o 
   4   7   8      140.19      132.92      5.55 o 
   5   7   8       57.83       58.92      4.36 o 
   6   7   8      304.60      295.95      8.32 o 
   7   7   8     1246.88     1210.49     18.76 o 
   8   7   8       39.59       31.47      4.33 o 
   9   7   8      672.58      688.84     13.70 o 
  10   7   8       44.39       46.35      4.84 o 
  11   7   8        9.56        6.12      5.69 o 
  12   7   8       29.28       23.20      6.55 o 
  13   7   8        0.25        3.27      6.28 o 
 -12   8   8       12.79        7.93     14.98 o 
 -11   8   8      109.35      111.00     19.38 o 
 -10   8   8       22.90       26.32      9.64 o 
  -9   8   8      125.73      114.07      9.66 o 
  -8   8   8      413.53      459.98     16.26 o 
  -7   8   8       33.33       27.46      6.61 o 
  -6   8   8      728.35      694.67     18.81 o 
  -5   8   8        0.89       -2.30      2.32 o 
  -4   8   8      138.81      140.99      7.40 o 
  -3   8   8      238.33      242.69      6.90 o 
  -2   8   8      517.92      548.69     10.24 o 
  -1   8   8       65.69       65.80      4.04 o 
   0   8   8     2291.63     2257.54     26.56 o 
   1   8   8       24.52       28.55      3.53 o 
   2   8   8      157.32      134.67      5.65 o 
   3   8   8      865.47      857.46     14.32 o 
   4   8   8      752.25      697.96     18.63 o 
   5   8   8      665.66      629.01     12.19 o 
   6   8   8      245.37      219.78      8.15 o 
   7   8   8       33.26       27.47      4.60 o 
   8   8   8      514.21      500.00     11.57 o 
   9   8   8       10.14        9.76      5.12 o 
  10   8   8       99.52      100.16      8.52 o 
  11   8   8      103.99       96.81      7.99 o 
  12   8   8        0.26       -2.69      6.02 o 
 -11   9   8       84.52       81.93     19.38 o 
 -10   9   8      128.26      162.16     14.63 o 
  -9   9   8       28.04       16.74      9.97 o 
  -8   9   8        0.33       -6.57      6.57 o 
  -7   9   8      197.85      187.01     11.35 o 
  -6   9   8       71.87       74.29      8.16 o 
  -5   9   8      227.61      219.88     11.17 o 
  -4   9   8      311.58      259.35     14.40 o 
  -3   9   8       13.80       12.62     10.52 o 
  -2   9   8      796.69      800.87     11.62 o 
  -1   9   8      120.88      140.12      5.50 o 
   0   9   8      106.82       86.54      7.73 o 
   1   9   8      540.26      562.25     11.11 o 
   2   9   8        8.02        7.05      3.49 o 
   3   9   8      108.31      111.02      5.74 o 
   4   9   8      127.15      123.53      5.88 o 
   5   9   8       64.00       67.89      5.14 o 
   6   9   8      175.03      174.70      7.09 o 
   7   9   8      100.96       94.71      7.18 o 
   8   9   8       41.62       42.55     10.00 o 
   9   9   8       75.00       69.34      6.77 o 
  10   9   8        0.55       -2.61      5.46 o 
  11   9   8        7.03        3.98      6.02 o 
 -11  10   8        5.04      -14.10     14.10 o 
 -10  10   8        4.34        1.76     10.59 o 
  -9  10   8       53.47       69.93     15.86 o 
  -8  10   8        0.87       -0.38      7.42 o 
  -7  10   8      148.22      157.28     11.31 o 
  -6  10   8       38.96       24.28      7.38 o 
  -5  10   8       84.98      102.17     10.17 o 
  -4  10   8      121.38      123.67     14.04 o 
  -3  10   8     1354.13     1375.65     29.03 o 
  -2  10   8        1.62       -2.28      6.11 o 
  -1  10   8      198.83      241.96      9.25 o 
   0  10   8      130.76      127.69      5.65 o 
   1  10   8      467.04      440.68     10.02 o 
   2  10   8        7.12        4.21      3.61 o 
   3  10   8        6.66       -3.65      3.65 o 
   4  10   8        5.82       -0.66      3.59 o 
   5  10   8     1036.69      989.97     18.88 o 
   6  10   8        7.86        6.04      4.12 o 
   7  10   8        0.93       -4.13      4.77 o 
   8  10   8       68.41       74.73      9.87 o 
   9  10   8        0.19       -2.13      5.39 o 
  10  10   8       18.85       11.89      6.24 o 
  11  10   8       17.11       11.11      6.55 o 
 -10  11   8      112.31      119.41     15.57 o 
  -9  11   8        7.41        8.18     10.89 o 
  -8  11   8       35.28       25.60     11.16 o 
  -7  11   8        2.08       -3.23     10.52 o 
  -6  11   8       54.32       54.52      8.78 o 
  -5  11   8       10.23       12.96      9.52 o 
  -4  11   8       11.85       17.62     14.98 o 
  -3  11   8       80.12       65.60     10.37 o 
  -2  11   8      147.19      158.15     28.19 o 
  -1  11   8       62.44       52.66      6.39 o 
   0  11   8       80.53       59.75      7.08 o 
   1  11   8        1.73       -2.89      3.46 o 
   2  11   8       70.99       78.43      5.49 o 
   3  11   8       19.07        2.56      5.19 o 
   4  11   8      258.49      261.31      8.80 o 
   5  11   8       45.22       43.68      5.85 o 
   6  11   8      259.08      268.37     11.64 o 
   7  11   8       41.40       42.24      6.60 o 
   8  11   8        6.37        0.59      5.46 o 
   9  11   8       11.15        4.12      5.75 o 
  10  11   8        0.36       -1.97      6.23 o 
  -9  12   8       29.57       43.65     12.41 o 
  -8  12   8       86.02      102.81     14.17 o 
  -7  12   8        6.00       15.86     16.74 o 
  -6  12   8       15.72        4.40      9.97 o 
  -5  12   8       81.04       68.72     19.38 o 
  -4  12   8       12.51        5.29     14.98 o 
  -3  12   8      206.47      212.31     23.79 o 
  -2  12   8      151.39      158.48     32.16 o 
  -1  12   8       49.48       48.65     10.54 o 
   0  12   8      510.09      506.73     38.76 o 
   1  12   8        2.00       -3.59      5.46 o 
   2  12   8       13.70       11.17      6.53 o 
   3  12   8       26.60       31.24      4.92 o 
   4  12   8       64.85       56.36      5.81 o 
   5  12   8      183.22      215.08     10.73 o 
   6  12   8       47.13       58.36      7.21 o 
   7  12   8        7.87        0.85      6.18 o 
   8  12   8       68.25       51.11      6.85 o 
   9  12   8        0.06       -9.45      9.45 o 
  -7  13   8      108.99      104.84     22.91 o 
  -6  13   8        0.04      -15.86     15.86 o 
  -5  13   8       82.49       81.93     19.38 o 
  -4  13   8       98.90      100.43     22.02 o 
  -3  13   8        5.49        1.76     14.98 o 
  -2  13   8        1.97       -4.82      9.28 o 
  -1  13   8       15.66       24.95     10.37 o 
   0  13   8       12.31       20.14     10.57 o 
   1  13   8      182.46      187.84     15.54 o 
   2  13   8        0.70       -6.14     10.13 o 
   3  13   8       14.25        6.17      5.77 o 
   4  13   8       18.07        5.52      7.01 o 
   5  13   8       13.98        6.27      6.16 o 
   6  13   8        1.37        3.57      6.39 o 
   7  13   8       76.28       76.22      8.44 o 
  -5  14   8        8.10       25.55     19.38 o 
  -4  14   8        2.57        7.93     17.62 o 
  -3  14   8      127.73      129.50     24.67 o 
  -2  14   8       56.77       65.19     20.26 o 
  -1  14   8        0.44       -9.28      9.28 o 
   0  14   8      132.06      140.25     17.62 o 
   1  14   8       33.50       36.17     11.64 o 
   2  14   8      100.87       98.00     14.55 o 
   3  14   8       19.54       28.17     11.64 o 
   4  14   8        5.24        1.22     11.16 o 
   5  14   8        5.33       -0.88     13.21 o 
  -2  15   8       30.82       26.43     21.14 o 
  -1  15   8        8.63        4.34     12.04 o 
   0  15   8       11.24       -4.38     31.71 o 
   1  15   8       51.14       47.80     13.30 o 
   2  15   8       19.32       20.30     13.04 o 
 -13   0   9       33.93       14.98     13.21 o 
 -11   0   9     1389.51     1448.39     49.33 o 
  -9   0   9     3439.53     3406.55    128.62 o 
  -7   0   9      115.17      121.36     15.42 o 
  -5   0   9      810.24      987.78     17.04 o 
  -3   0   9     1560.62     1407.94     26.07 o 
  -1   0   9     6073.44     6309.48     79.10 o 
   1   0   9     1500.40     1919.34     36.34 o 
   3   0   9     2794.64     2902.71     62.55 o 
   5   0   9     6888.09     7143.73     98.45 o 
   7   0   9      379.03      338.54     16.76 o 
   9   0   9      719.51      691.33     19.67 o 
  11   0   9       11.29       15.15      5.47 o 
  13   0   9      392.57      444.42     23.15 o 
 -14   1   9       31.45       42.93     11.51 o 
 -13   1   9      104.08       95.64     11.84 o 
 -12   1   9        7.47        3.93      8.03 o 
 -11   1   9      298.73      280.65     11.59 o 
 -10   1   9     1439.28     1449.69     24.78 o 
  -9   1   9     1037.69      993.95     23.40 o 
  -8   1   9       33.97       29.18      4.25 o 
  -7   1   9      551.66      506.49     12.72 o 
  -6   1   9      135.45      129.74      3.87 o 
  -5   1   9      671.10      605.46      8.02 o 
  -4   1   9     2034.89     1914.74     19.68 o 
  -3   1   9     5080.79     5609.73     53.99 o 
  -2   1   9     8430.57     8840.69     82.78 o 
  -1   1   9      146.36      185.97      4.49 o 
   0   1   9     3417.56     3499.83     36.81 o 
   1   1   9      466.20      421.74      7.23 o 
   2   1   9      483.68      528.75      8.25 o 
   3   1   9     3203.90     3428.26     38.97 o 
   4   1   9     2802.46     2724.09     31.10 o 
   5   1   9       27.04       37.71      2.17 o 
   6   1   9      359.63      349.62      6.63 o 
   7   1   9      444.41      440.76      7.94 o 
   8   1   9      218.38      212.38      5.71 o 
   9   1   9      388.00      388.18      8.16 o 
  10   1   9        0.82       -3.48      3.48 o 
  11   1   9      480.15      474.71     13.50 o 
  12   1   9      241.78      249.13      7.83 o 
  13   1   9       46.39       46.15      4.93 o 
  14   1   9       48.22       61.50     10.34 o 
 -14   2   9        0.40       -7.02      9.02 o 
 -13   2   9        1.71       15.39      9.28 o 
 -12   2   9      156.40      192.13     14.91 o 
 -11   2   9        0.74       -2.91      4.47 o 
 -10   2   9      400.67      379.99     11.33 o 
  -9   2   9       27.48       22.76      4.74 o 
  -8   2   9      267.03      246.47      8.49 o 
  -7   2   9      115.18       95.15      4.74 o 
  -6   2   9      141.41      120.89      3.79 o 
  -5   2   9      602.33      622.06      8.81 o 
  -4   2   9     1245.04     1169.17     13.29 o 
  -3   2   9     2831.26     2722.18     26.20 o 
  -2   2   9       49.38       49.70      2.61 o 
  -1   2   9      237.33      295.48      5.15 o 
   0   2   9     7168.38     7514.19     75.79 o 
   1   2   9      181.53      174.26      4.52 o 
   2   2   9     3331.10     3285.69     40.67 o 
   3   2   9      201.85      170.95      5.02 o 
   4   2   9     1965.57     1879.93     22.44 o 
   5   2   9      343.62      315.45      5.79 o 
   6   2   9       34.23       30.36      2.32 o 
   7   2   9       23.45       27.87      2.82 o 
   8   2   9       64.79       59.17      3.58 o 
   9   2   9        5.86        3.44      3.16 o 
  10   2   9      298.14      327.20      7.88 o 
  11   2   9      139.86      133.56      5.76 o 
  12   2   9       24.64       34.02      7.02 o 
  13   2   9        0.88        1.43      5.31 o 
  14   2   9        2.15        3.74      6.76 o 
 -14   3   9       67.76      107.28     13.66 o 
 -13   3   9        2.62       -2.83     13.21 o 
 -12   3   9      275.73      289.86     17.05 o 
 -11   3   9       84.36       93.08      6.94 o 
 -10   3   9        0.73       -2.26      4.24 o 
  -9   3   9       15.53       13.59      4.34 o 
  -8   3   9      235.15      246.92      7.45 o 
  -7   3   9      328.43      338.43      9.43 o 
  -6   3   9      703.55      690.47     11.31 o 
  -5   3   9     1440.34     1502.08     16.71 o 
  -4   3   9     1657.14     1633.16     16.14 o 
  -3   3   9       26.84       12.41      2.84 o 
  -2   3   9      583.43      603.67      7.80 o 
  -1   3   9       44.58       58.73      2.73 o 
   0   3   9     1804.22     1963.05     22.30 o 
   1   3   9     1333.89     1079.59     14.73 o 
   2   3   9       58.36       83.98      3.49 o 
   3   3   9     4128.63     3949.57     44.84 o 
   4   3   9      166.75      165.85      4.53 o 
   5   3   9      858.60      845.07     10.23 o 
   6   3   9      339.18      328.30      6.07 o 
   7   3   9      120.77      146.18      4.65 o 
   8   3   9      413.41      372.08      7.35 o 
   9   3   9     1536.10     1574.58     24.38 o 
  10   3   9        5.40        6.63      5.15 o 
  11   3   9      282.71      286.12     11.66 o 
  12   3   9        0.31        3.13      5.23 o 
  13   3   9        0.85       -2.70      5.21 o 
  14   3   9        0.11       -2.13      7.98 o 
 -14   4   9      161.61      203.92     16.78 o 
 -13   4   9        2.67       23.59      9.52 o 
 -12   4   9       30.12       30.20      9.91 o 
 -11   4   9        5.87        6.85      4.75 o 
 -10   4   9       14.87       11.73      4.61 o 
  -9   4   9        0.23        3.21      3.99 o 
  -8   4   9       53.72       49.53      5.14 o 
  -7   4   9        0.19       -1.56      3.48 o 
  -6   4   9     2674.72     2756.99     43.11 o 
  -5   4   9        2.20        3.03      2.33 o 
  -4   4   9     1085.62     1076.52     11.84 o 
  -3   4   9       87.75      106.40      4.82 o 
  -2   4   9      389.55      380.63      6.10 o 
  -1   4   9     1495.00     1792.99     19.67 o 
   0   4   9       25.61       11.63      2.14 o 
   1   4   9       39.22       55.22      2.91 o 
   2   4   9     2838.01     2861.18     33.78 o 
   3   4   9      367.76      376.12      6.43 o 
   4   4   9      184.94      161.37      5.43 o 
   5   4   9       88.45       82.37      3.16 o 
   6   4   9       12.23       11.85      2.21 o 
   7   4   9       31.25       30.17      3.06 o 
   8   4   9      865.28      811.83     14.62 o 
   9   4   9      610.86      585.14     15.59 o 
  10   4   9     1021.55      994.28     19.27 o 
  11   4   9      146.41      162.25      8.28 o 
  12   4   9       75.50       81.41      7.40 o 
  13   4   9       22.04       20.21      6.10 o 
  14   4   9       40.28       33.78      7.92 o 
 -13   5   9      276.83      282.79     26.43 o 
 -12   5   9      132.69      127.32     12.67 o 
 -11   5   9       34.79       27.80      8.89 o 
 -10   5   9      182.24      180.28      8.55 o 
  -9   5   9       59.13       49.63      5.78 o 
  -8   5   9      370.71      388.02     11.18 o 
  -7   5   9       23.22       27.13      4.57 o 
  -6   5   9      468.07      487.40     11.80 o 
  -5   5   9     3125.03     3187.22     39.32 o 
  -4   5   9     3577.34     3709.12     35.10 o 
  -3   5   9       30.89       21.57      3.00 o 
  -2   5   9     1411.03     1554.04     16.65 o 
  -1   5   9      337.04      370.97      6.68 o 
   0   5   9     1129.03     1230.63     14.50 o 
   1   5   9     3244.15     3352.53     35.22 o 
   2   5   9        0.33       -1.53      1.53 o 
   3   5   9     3015.44     3087.88     48.79 o 
   4   5   9     1953.95     2019.23     24.16 o 
   5   5   9      441.88      396.97      6.73 o 
   6   5   9       48.36       36.17      2.99 o 
   7   5   9       63.65       59.96      4.12 o 
   8   5   9      786.59      756.16     13.40 o 
   9   5   9      483.45      456.66      9.87 o 
  10   5   9       52.17       46.47      6.36 o 
  11   5   9       81.91       78.23      6.78 o 
  12   5   9      184.90      181.47      9.36 o 
  13   5   9       10.95       13.56      7.38 o 
 -13   6   9        0.01      -11.45     14.10 o 
 -12   6   9       27.89       15.86     14.98 o 
 -11   6   9      319.41      330.62     17.68 o 
 -10   6   9      182.15      199.58     11.10 o 
  -9   6   9      182.09      170.46      8.77 o 
  -8   6   9        2.94        0.28      4.37 o 
  -7   6   9      217.51      225.56     11.83 o 
  -6   6   9        9.99        6.62      4.10 o 
  -5   6   9      191.51      176.42      7.45 o 
  -4   6   9       26.55       28.23      4.26 o 
  -3   6   9     1356.28     1360.79     16.45 o 
  -2   6   9       49.89       44.78      5.04 o 
  -1   6   9     2397.81     2476.75     26.18 o 
   0   6   9        5.44       16.00      2.38 o 
   1   6   9      527.61      500.25      7.95 o 
   2   6   9       93.51      109.59      4.55 o 
   3   6   9      120.76      121.81      5.44 o 
   4   6   9      133.12      117.14      5.31 o 
   5   6   9      938.48      995.12     15.61 o 
   6   6   9      116.38      110.25      5.26 o 
   7   6   9      345.63      305.51      8.34 o 
   8   6   9        9.52        4.30      3.50 o 
   9   6   9        6.04        3.48      3.51 o 
  10   6   9        2.01       -3.21      3.21 o 
  11   6   9       30.83       20.04      5.85 o 
  12   6   9       47.40       52.46      7.18 o 
  13   6   9       53.12       69.97      7.76 o 
 -12   7   9       67.92       52.86     16.74 o 
 -11   7   9       10.54        3.52     12.33 o 
 -10   7   9      143.48      149.76     19.38 o 
  -9   7   9        5.43       12.01      5.37 o 
  -8   7   9      253.53      269.62     10.26 o 
  -7   7   9       93.92       86.48      6.27 o 
  -6   7   9       94.65       89.68      6.49 o 
  -5   7   9       26.53       28.60      4.70 o 
  -4   7   9      408.50      422.11      9.49 o 
  -3   7   9      211.85      202.84      6.27 o 
  -2   7   9      662.60      649.68     12.00 o 
  -1   7   9        3.57        4.82      2.55 o 
   0   7   9      451.56      400.68      7.89 o 
   1   7   9      101.23       85.48      4.20 o 
   2   7   9       11.11       12.59      4.12 o 
   3   7   9      193.10      206.39      7.06 o 
   4   7   9      333.39      331.73     10.68 o 
   5   7   9      175.92      166.25      6.30 o 
   6   7   9     1440.70     1388.64     20.57 o 
   7   7   9      153.51      138.20      6.53 o 
   8   7   9      447.95      410.51     10.24 o 
   9   7   9       19.31       25.84      4.99 o 
  10   7   9        1.92       -2.61      7.12 o 
  11   7   9        0.56       -0.29      5.51 o 
  12   7   9        2.35       -4.58      5.69 o 
 -12   8   9       63.59       81.93     20.26 o 
 -11   8   9        0.59       12.33     13.21 o 
 -10   8   9        7.20       21.58      9.97 o 
  -9   8   9      239.84      256.99     12.88 o 
  -8   8   9       47.45       47.62      7.96 o 
  -7   8   9      334.25      328.31     17.21 o 
  -6   8   9        1.08        5.33      4.46 o 
  -5   8   9      428.35      430.84     14.50 o 
  -4   8   9       26.11       23.83      4.84 o 
  -3   8   9      755.23      821.31     13.05 o 
  -2   8   9       93.12       94.14      5.43 o 
  -1   8   9     1962.98     2052.78     23.49 o 
   0   8   9        8.46        5.09      2.97 o 
   1   8   9       42.39       34.54      4.74 o 
   2   8   9       27.55       17.56      3.54 o 
   3   8   9        0.48       -2.03      3.31 o 
   4   8   9       24.25       26.88      4.18 o 
   5   8   9      572.06      513.13     12.01 o 
   6   8   9       89.95       81.62      5.33 o 
   7   8   9      434.86      429.17     10.51 o 
   8   8   9       56.97       55.58      5.91 o 
   9   8   9        0.61       -4.88      4.88 o 
  10   8   9      156.14      138.71      9.16 o 
  11   8   9        0.11       -1.32      5.47 o 
  12   8   9       42.38       40.58      7.36 o 
 -11   9   9       63.39       75.76     18.50 o 
 -10   9   9       47.65       70.17     19.38 o 
  -9   9   9        0.02       -7.47      8.89 o 
  -8   9   9      105.43       93.79      9.43 o 
  -7   9   9      415.64      418.99     19.19 o 
  -6   9   9        1.33        4.12      6.28 o 
  -5   9   9      813.27      816.14     21.06 o 
  -4   9   9       12.93        5.03      4.24 o 
  -3   9   9      282.50      255.63      9.33 o 
  -2   9   9      117.93      141.12      7.55 o 
  -1   9   9      340.06      328.77     12.70 o 
   0   9   9      247.73      244.08      7.50 o 
   1   9   9     1571.56     1609.78     26.67 o 
   2   9   9       82.70       74.89      5.55 o 
   3   9   9     1138.51     1122.47     17.91 o 
   4   9   9       62.19       55.59      5.27 o 
   5   9   9      173.34      168.92      9.48 o 
   6   9   9      442.18      432.13     13.96 o 
   7   9   9      192.47      196.14      8.66 o 
   8   9   9       61.22       73.86      6.68 o 
   9   9   9      126.07      111.84     12.59 o 
  10   9   9        0.49       -5.36      5.36 o 
  11   9   9       59.90       60.88      7.29 o 
 -10  10   9       27.42       29.14     13.66 o 
  -9  10   9       14.52       10.54     12.77 o 
  -8  10   9       92.71       90.43     12.67 o 
  -7  10   9        7.35       -4.78      7.38 o 
  -6  10   9      240.59      265.30     13.22 o 
  -5  10   9        1.68       -0.47      6.02 o 
  -4  10   9      183.85      175.64     10.50 o 
  -3  10   9       92.45       53.96      8.05 o 
  -2  10   9        0.14       -4.48      4.68 o 
  -1  10   9        3.06       -4.10      4.10 o 
   0  10   9      718.54      732.59     13.79 o 
   1  10   9       24.88       27.11      4.23 o 
   2  10   9       15.06       20.19      4.31 o 
   3  10   9        4.09        2.80      3.74 o 
   4  10   9      890.93      834.26     15.49 o 
   5  10   9       35.38       30.52      5.08 o 
   6  10   9       32.84       28.88      5.44 o 
   7  10   9       11.37       14.98      5.43 o 
   8  10   9       77.40       68.71      7.07 o 
   9  10   9       11.38        5.94      5.82 o 
  10  10   9       38.51       43.20      6.88 o 
 -10  11   9        2.14       -8.81     16.74 o 
  -9  11   9       20.30       14.41     11.41 o 
  -8  11   9       11.15       -1.76     21.14 o 
  -7  11   9       72.46       72.28      9.77 o 
  -6  11   9       91.07      101.41     13.10 o 
  -5  11   9      208.67      220.55     32.60 o 
  -4  11   9        0.14        1.76     12.33 o 
  -3  11   9       49.41       51.10     17.62 o 
  -2  11   9        0.53        0.58      7.81 o 
  -1  11   9       25.91       25.35      6.10 o 
   0  11   9        5.41        2.80      5.33 o 
   1  11   9       64.06       65.26      5.91 o 
   2  11   9      105.31      104.35      5.98 o 
   3  11   9      149.04      155.53      6.90 o 
   4  11   9       74.24       70.27      5.81 o 
   5  11   9        0.31       -1.88      4.70 o 
   6  11   9      117.22      107.32      8.35 o 
   7  11   9      202.08      179.30     14.22 o 
   8  11   9        1.96        1.95      5.33 o 
   9  11   9       27.57       33.93      6.76 o 
  -8  12   9       37.87       53.74     20.26 o 
  -7  12   9       14.12       12.33     17.62 o 
  -6  12   9      107.79      101.31     20.26 o 
  -5  12   9       13.20       -3.52     15.86 o 
  -4  12   9      119.88      130.38     22.02 o 
  -3  12   9       92.33       98.67     18.50 o 
  -2  12   9        4.68        2.25     14.10 o 
  -1  12   9      120.91      141.93     13.33 o 
   0  12   9      268.18      279.56     17.41 o 
   1  12   9        4.12        0.26      5.84 o 
   2  12   9      270.11      280.11     13.22 o 
   3  12   9       15.67       12.06      4.59 o 
   4  12   9      229.22      253.40      9.08 o 
   5  12   9       18.78       23.04      6.39 o 
   6  12   9        1.84       -0.53      5.67 o 
   7  12   9       53.98       59.24      7.84 o 
   8  12   9        3.55       -5.87      5.99 o 
  -7  13   9       17.83       17.62     19.38 o 
  -6  13   9        9.82       17.62     18.50 o 
  -5  13   9        2.08      -16.74     16.74 o 
  -4  13   9       49.99       86.34     19.38 o 
  -3  13   9        0.01       12.33     17.62 o 
  -2  13   9      306.31      342.25     30.83 o 
  -1  13   9       10.57        5.64      9.28 o 
   0  13   9      306.23      353.35     19.82 o 
   1  13   9        0.51       10.38      9.91 o 
   2  13   9        0.20       -8.46      8.46 o 
   3  13   9        5.76        1.69      5.66 o 
   4  13   9       95.63      106.85     13.56 o 
   5  13   9        6.96        6.24      6.10 o 
   6  13   9      219.89      225.92     16.93 o 
   7  13   9        4.59       -2.60      6.39 o 
  -5  14   9       14.09       -6.17     16.74 o 
  -4  14   9       80.18       32.60     21.14 o 
  -3  14   9        7.13        0.88     19.38 o 
  -2  14   9       73.89       87.22     21.14 o 
  -1  14   9       36.33       43.10     12.27 o 
   0  14   9        2.95       -5.49     10.54 o 
   1  14   9       15.40       13.49     11.64 o 
   2  14   9       33.72       30.63     11.89 o 
   3  14   9       17.72       31.23     12.27 o 
   4  14   9       63.30       39.20     12.46 o 
   5  14   9       68.65       70.90     10.75 o 
   0  15   9       51.75       34.36     21.14 o 
 -14   0  10        0.53       -0.88     13.21 o 
 -12   0  10      144.62      136.55     18.50 o 
 -10   0  10        1.92       -1.38      9.69 o 
  -8   0  10      165.14      129.81      9.69 o 
  -6   0  10      366.58      376.21      9.80 o 
  -4   0  10     9288.77     9940.08    236.53 o 
  -2   0  10      828.39      800.56     16.91 o 
   0   0  10     7240.72     7671.01    133.15 o 
   2   0  10      167.24      108.42      6.23 o 
   4   0  10      974.32      769.26     17.44 o 
   6   0  10      883.27      815.14     15.98 o 
   8   0  10       47.15       41.59      4.95 o 
  10   0  10      616.88      669.63     30.34 o 
  12   0  10      145.11      155.60      9.29 o 
  14   0  10       19.82       15.24      6.80 o 
 -14   1  10       75.28      102.59     20.70 o 
 -13   1  10       72.76       73.45     11.21 o 
 -12   1  10       31.86       14.25      9.02 o 
 -11   1  10      716.58      737.75     16.83 o 
 -10   1  10      188.64      158.66      7.84 o 
  -9   1  10       21.67       24.73      4.79 o 
  -8   1  10      627.08      644.40     14.13 o 
  -7   1  10       79.70       80.24      5.05 o 
  -6   1  10      424.35      409.34      8.38 o 
  -5   1  10      893.53      856.93     11.09 o 
  -4   1  10      568.66      703.44      9.60 o 
  -3   1  10     5014.40     5083.99     49.56 o 
  -2   1  10     2858.79     3187.76     35.22 o 
  -1   1  10       66.15       42.23      2.61 o 
   0   1  10     1762.67     2169.32     26.34 o 
   1   1  10      832.07      778.05     11.39 o 
   2   1  10       52.44       30.22      2.45 o 
   3   1  10     4665.44     4674.05     52.42 o 
   4   1  10       58.07       89.77      3.37 o 
   5   1  10      681.46      672.35      9.04 o 
   6   1  10        3.69       11.65      2.02 o 
   7   1  10      183.39      184.99      6.50 o 
   8   1  10       53.21       50.33      3.48 o 
   9   1  10      374.50      354.24      7.93 o 
  10   1  10       27.41       21.96      3.90 o 
  11   1  10      291.64      288.27      8.05 o 
  12   1  10       60.97       59.72      5.05 o 
  13   1  10       11.07        5.86      5.92 o 
  14   1  10        4.73        3.94      6.45 o 
 -14   2  10        3.37        1.82      9.52 o 
 -13   2  10        8.59       18.89      9.91 o 
 -12   2  10      226.55      227.78     15.57 o 
 -11   2  10       66.42       66.32      6.74 o 
 -10   2  10     1099.86     1061.00     20.34 o 
  -9   2  10        5.28       -3.61      4.32 o 
  -8   2  10       20.39       21.43      4.91 o 
  -7   2  10      590.60      632.88     12.96 o 
  -6   2  10      234.32      213.26      6.58 o 
  -5   2  10     1754.94     1836.95     25.85 o 
  -4   2  10      845.30      858.96     10.84 o 
  -3   2  10     1453.28     1558.41     17.94 o 
  -2   2  10     2347.01     2321.79     30.88 o 
  -1   2  10      602.46      497.92      9.62 o 
   0   2  10     1185.02     1269.36     16.95 o 
   1   2  10     2401.39     2691.39     31.92 o 
   2   2  10     1392.32     1334.55     17.29 o 
   3   2  10     1621.61     1632.85     22.65 o 
   4   2  10     6239.39     6508.60     70.91 o 
   5   2  10       32.48       21.37      2.13 o 
   6   2  10      392.53      404.01      6.89 o 
   7   2  10     1067.71     1079.00     15.35 o 
   8   2  10       26.22       28.72      3.10 o 
   9   2  10     1794.28     1746.26     21.35 o 
  10   2  10      149.22      135.86      5.38 o 
  11   2  10       45.67       58.62      5.03 o 
  12   2  10      248.54      264.60     12.28 o 
  13   2  10        3.07        1.91      6.16 o 
  14   2  10       18.68       24.36      7.50 o 
 -14   3  10        3.79        0.88      9.34 o 
 -13   3  10       60.80       74.65     12.04 o 
 -12   3  10       36.15       25.60      9.91 o 
 -11   3  10        1.09        0.47      4.70 o 
 -10   3  10      703.69      682.40     15.74 o 
  -9   3  10        0.01       -1.08      4.00 o 
  -8   3  10     1177.55     1141.69     20.46 o 
  -7   3  10      673.50      604.64     20.91 o 
  -6   3  10      722.21      680.50     12.81 o 
  -5   3  10      456.75      479.34      8.12 o 
  -4   3  10      114.47      119.13      4.20 o 
  -3   3  10      267.11      300.08      5.85 o 
  -2   3  10       92.90       50.08      2.57 o 
  -1   3  10      274.26      337.39      6.69 o 
   0   3  10      733.52      696.12     10.20 o 
   1   3  10       18.17       20.24      2.29 o 
   2   3  10     1619.22     1635.47     20.66 o 
   3   3  10      166.09      124.38      4.65 o 
   4   3  10       21.36       25.19      2.53 o 
   5   3  10       22.27       29.33      2.53 o 
   6   3  10      123.79      131.30      4.02 o 
   7   3  10      611.04      604.13      9.17 o 
   8   3  10      694.27      693.30     11.63 o 
   9   3  10       63.92       55.60      5.12 o 
  10   3  10       93.32      108.21     17.62 o 
  11   3  10        0.55       -5.24      5.24 o 
  12   3  10       59.64       59.09      6.41 o 
  13   3  10        3.61        1.55      7.12 o 
  14   3  10       11.29       18.27      6.28 o 
 -13   4  10       56.11       79.89     25.99 o 
 -12   4  10      163.35      167.50     14.01 o 
 -11   4  10        7.41        3.32      8.03 o 
 -10   4  10       67.76       60.17      5.96 o 
  -9   4  10      850.75      822.20     29.75 o 
  -8   4  10       19.70       17.10      4.55 o 
  -7   4  10      166.11      171.48      7.22 o 
  -6   4  10       28.30       27.39      4.47 o 
  -5   4  10      251.61      266.02      7.16 o 
  -4   4  10      854.58      870.52     10.33 o 
  -3   4  10      359.68      350.18      6.56 o 
  -2   4  10      837.85      834.05     12.47 o 
  -1   4  10     2147.43     1996.43     23.31 o 
   0   4  10       32.39       44.77      5.68 o 
   1   4  10     1717.27     1730.30     22.27 o 
   2   4  10      198.83      188.63      5.31 o 
   3   4  10      166.83      132.63      4.33 o 
   4   4  10       89.01       97.85      3.51 o 
   5   4  10      490.74      477.26      9.23 o 
   6   4  10      316.68      344.46      6.63 o 
   7   4  10      238.18      225.44      6.33 o 
   8   4  10       21.84       17.81      3.81 o 
   9   4  10       37.05       33.32      6.18 o 
  10   4  10      131.87      127.51      7.32 o 
  11   4  10       19.24       19.17      5.51 o 
  12   4  10        2.05        2.64      5.60 o 
  13   4  10       24.52       27.93      7.45 o 
 -13   5  10        1.83       10.36     10.57 o 
 -12   5  10       18.42       19.13      9.64 o 
 -11   5  10      187.02      192.28     14.10 o 
 -10   5  10       19.44       19.66      5.15 o 
  -9   5  10        2.07        3.79      5.04 o 
  -8   5  10        4.48       -0.10      4.83 o 
  -7   5  10        3.20       -0.44      3.96 o 
  -6   5  10      282.54      283.21      9.30 o 
  -5   5  10      920.00      904.24     15.31 o 
  -4   5  10       85.48       90.19      6.02 o 
  -3   5  10      653.29      674.03     12.79 o 
  -2   5  10     1181.66     1172.58     14.35 o 
  -1   5  10       50.93       29.83      2.59 o 
   0   5  10      890.49      884.14     11.57 o 
   1   5  10      184.68      183.52      6.23 o 
   2   5  10      329.33      356.19      7.72 o 
   3   5  10     1834.45     1890.37     21.62 o 
   4   5  10      300.44      315.71      9.32 o 
   5   5  10        2.13       -1.76      2.64 o 
   6   5  10        8.87        6.38      3.30 o 
   7   5  10        2.62        2.70      3.03 o 
   8   5  10      287.77      290.25      8.16 o 
   9   5  10      195.04      204.38      6.69 o 
  10   5  10      272.28      261.14     11.06 o 
  11   5  10      156.49      164.97     10.55 o 
  12   5  10        0.58        1.46      5.66 o 
  13   5  10        0.45        7.20      5.91 o 
 -13   6  10        0.15        4.40     13.21 o 
 -12   6  10       69.17       75.76     17.62 o 
 -11   6  10      170.31      166.35     13.54 o 
 -10   6  10       93.61       95.09      8.56 o 
  -9   6  10       77.01       83.76      7.38 o 
  -8   6  10      207.87      215.47      9.17 o 
  -7   6  10      262.38      278.16     10.87 o 
  -6   6  10       85.11       75.38      5.82 o 
  -5   6  10      132.73      141.92      7.88 o 
  -4   6  10      292.42      320.24      7.58 o 
  -3   6  10        0.81        0.39      2.46 o 
  -2   6  10     1189.92     1183.17     17.75 o 
  -1   6  10        5.57        5.40      2.36 o 
   0   6  10       62.80       55.51      3.21 o 
   1   6  10        2.70        3.45      2.38 o 
   2   6  10     1308.41     1233.45     17.54 o 
   3   6  10       74.00       78.92      5.62 o 
   4   6  10     2862.62     2766.78     37.90 o 
   5   6  10       16.33       19.80      3.93 o 
   6   6  10      927.64      882.64     14.81 o 
   7   6  10        4.04       -0.39      3.17 o 
   8   6  10        0.01       -3.22      3.22 o 
   9   6  10      153.59      136.30      7.16 o 
  10   6  10       95.14      102.45      5.30 o 
  11   6  10       39.34       35.71      6.10 o 
  12   6  10      235.58      246.29     10.88 o 
  13   6  10       28.16       28.78      6.91 o 
 -12   7  10        0.02       -3.52     14.10 o 
 -11   7  10       13.44        7.93     14.10 o 
 -10   7  10        0.41        2.64     12.33 o 
  -9   7  10       74.96       82.14      6.96 o 
  -8   7  10       20.29       18.30      5.29 o 
  -7   7  10        0.11       -4.02      4.52 o 
  -6   7  10       23.45       20.42      4.99 o 
  -5   7  10     1017.53      952.58     18.22 o 
  -4   7  10      291.53      288.32     17.67 o 
  -3   7  10      559.92      619.81     10.82 o 
  -2   7  10       17.34       13.51      3.76 o 
  -1   7  10      242.18      213.44      6.21 o 
   0   7  10      132.46      148.84      5.25 o 
   1   7  10       12.36        8.01      2.95 o 
   2   7  10        3.78        4.22      3.00 o 
   3   7  10      233.22      239.69      7.70 o 
   4   7  10      297.49      275.55      8.49 o 
   5   7  10      305.56      290.61      8.90 o 
   6   7  10        4.79        1.91      3.58 o 
   7   7  10       83.52       79.05      5.40 o 
   8   7  10       28.34       26.02      4.55 o 
   9   7  10        0.52       -3.59      3.59 o 
  10   7  10       91.23       89.91      7.77 o 
  11   7  10       47.75       44.63      6.99 o 
  12   7  10        1.05       -5.28      5.85 o 
 -12   8  10        6.95       27.31     17.62 o 
 -11   8  10       13.02       -6.17     13.21 o 
 -10   8  10        9.84        8.81     13.21 o 
  -9   8  10       79.99       72.88      8.98 o 
  -8   8  10       75.89       80.40      8.78 o 
  -7   8  10       83.06       74.69      6.89 o 
  -6   8  10      756.12      746.55     16.46 o 
  -5   8  10      497.77      506.79     13.04 o 
  -4   8  10      134.47      126.32      6.84 o 
  -3   8  10       11.71       10.78      5.18 o 
  -2   8  10      105.12      107.11      4.98 o 
  -1   8  10      410.90      423.59     10.20 o 
   0   8  10       51.22       41.67      4.57 o 
   1   8  10       81.13       76.69      4.73 o 
   2   8  10      314.87      303.66      8.35 o 
   3   8  10      236.29      231.78      7.84 o 
   4   8  10      250.17      231.42      8.33 o 
   5   8  10      159.73      153.42      6.87 o 
   6   8  10       37.53       40.15      4.95 o 
   7   8  10       63.92       70.84      6.72 o 
   8   8  10        0.11        3.63      4.07 o 
   9   8  10       21.00       18.01      5.66 o 
  10   8  10       50.51       49.86      6.67 o 
  11   8  10       41.74       41.68      6.80 o 
  12   8  10       32.24       31.98      8.70 o 
 -11   9  10        6.16      -12.33     12.33 o 
 -10   9  10        6.97        0.00      9.34 o 
  -9   9  10        0.46        5.93      9.28 o 
  -8   9  10      138.27      158.95     11.35 o 
  -7   9  10       69.57       80.15      9.06 o 
  -6   9  10       27.74       28.63      7.38 o 
  -5   9  10       10.95        1.75      4.50 o 
  -4   9  10        7.59        6.63      4.49 o 
  -3   9  10      117.60       96.74      8.53 o 
  -2   9  10      173.91      171.38     10.91 o 
  -1   9  10       75.17       64.77      4.65 o 
   0   9  10     1033.31     1043.66     16.81 o 
   1   9  10       37.69       34.78      4.16 o 
   2   9  10      232.99      228.86      7.80 o 
   3   9  10      234.84      223.37      7.80 o 
   4   9  10       36.05       35.81      4.86 o 
   5   9  10       63.83       62.60      5.60 o 
   6   9  10      146.86      146.87      7.62 o 
   7   9  10       59.06       66.76      5.75 o 
   8   9  10      241.45      255.50     10.29 o 
   9   9  10        3.91       -1.60      5.40 o 
  10   9  10       41.99       30.11      6.36 o 
  11   9  10        0.34       -4.49      5.66 o 
 -10  10  10       21.31       23.23     11.45 o 
  -9  10  10      122.17      111.70     14.01 o 
  -8  10  10        3.27        1.71      9.52 o 
  -7  10  10      465.73      538.47     18.78 o 
  -6  10  10       31.86       17.36      7.72 o 
  -5  10  10        2.50        5.60      7.96 o 
  -4  10  10        1.34        4.00      8.65 o 
  -3  10  10       90.15       76.64      8.80 o 
  -2  10  10        6.12        4.06      5.94 o 
  -1  10  10     1080.71     1114.19     19.28 o 
   0  10  10        6.48        5.65      3.85 o 
   1  10  10      475.39      496.12     11.20 o 
   2  10  10       84.44       81.72      5.24 o 
   3  10  10      227.85      215.63      7.78 o 
   4  10  10      130.24      103.29      6.77 o 
   5  10  10        1.15       -4.09      4.09 o 
   6  10  10       23.40       17.43      5.72 o 
   7  10  10      519.99      502.73     15.47 o 
   8  10  10        5.36       13.10      5.62 o 
   9  10  10      111.93      123.20      8.36 o 
  10  10  10       15.55       11.08      6.22 o 
  -9  11  10       11.96        0.93     10.78 o 
  -8  11  10      119.14      142.96     14.91 o 
  -7  11  10        1.77       -4.13      9.74 o 
  -6  11  10      204.69      199.38     16.43 o 
  -5  11  10       14.22        7.93     14.98 o 
  -4  11  10        1.05       -1.76     13.21 o 
  -3  11  10        4.81       22.91     14.98 o 
  -2  11  10       35.19       35.54      9.10 o 
  -1  11  10       52.61       56.12      6.87 o 
   0  11  10      230.47      264.75     11.49 o 
   1  11  10       93.46       93.43      5.90 o 
   2  11  10      236.71      239.09     13.80 o 
   3  11  10      132.12      126.37      6.59 o 
   4  11  10       12.24       12.05      5.21 o 
   5  11  10       76.15       86.57      8.08 o 
   6  11  10      149.51      168.49     10.33 o 
   7  11  10        0.19       -1.71      5.92 o 
   8  11  10       32.41       30.08      7.02 o 
   9  11  10        2.14        4.36     10.60 o 
  -8  12  10       62.22       81.93     21.14 o 
  -7  12  10       45.72       51.98     20.26 o 
  -6  12  10       72.45       56.38     18.50 o 
  -5  12  10        0.09       -4.40     14.98 o 
  -4  12  10      327.05      313.63     27.31 o 
  -3  12  10       69.66       39.64     17.62 o 
  -2  12  10      140.91      134.83     14.98 o 
  -1  12  10      110.10      138.45     12.90 o 
   0  12  10        9.36        1.23      6.17 o 
   1  12  10       43.43       51.46      7.40 o 
   2  12  10       59.18       51.08      6.99 o 
   3  12  10       24.60       25.14      5.06 o 
   4  12  10      232.58      253.95     10.88 o 
   5  12  10       48.14       45.57      6.90 o 
   6  12  10        6.00        2.90      5.67 o 
   7  12  10       38.65       23.29      6.90 o 
   8  12  10        3.19        4.86      6.37 o 
  -6  13  10        4.40       -0.88     16.74 o 
  -5  13  10       54.35       28.19     17.62 o 
  -4  13  10        1.61       12.33     16.74 o 
  -3  13  10       28.15       28.19     17.62 o 
  -2  13  10       16.64       31.71     17.62 o 
  -1  13  10        7.50        7.49      9.91 o 
   0  13  10        1.08       -9.52      9.52 o 
   1  13  10       35.81       26.71     10.78 o 
   2  13  10        7.74        1.62      9.10 o 
   3  13  10      143.89      131.37     10.53 o 
   4  13  10       27.59       34.87      7.94 o 
   5  13  10       78.24       99.06      8.68 o 
   6  13  10        0.38       10.97      6.69 o 
  -4  14  10       47.50       59.02     22.02 o 
  -3  14  10       50.49       38.76     20.26 o 
  -2  14  10      189.54      197.34     27.31 o 
  -1  14  10        0.05       -8.96     13.66 o 
   0  14  10        3.35      -12.77     12.77 o 
   1  14  10       26.18       38.95     11.79 o 
   2  14  10       23.30       20.36     11.41 o 
   3  14  10       14.56        3.35     10.89 o 
   4  14  10      101.96      158.43     16.29 o 
 -13   0  11       26.14       14.98     14.10 o 
 -11   0  11      913.66      863.67     26.34 o 
  -9   0  11      131.07      116.32      9.91 o 
  -7   0  11      777.06      677.31     20.24 o 
  -5   0  11     1035.04     1034.06     45.43 o 
  -3   0  11     4761.50     4906.61     83.30 o 
  -1   0  11     2123.28     2151.91     34.69 o 
   1   0  11      192.46      164.93     10.13 o 
   3   0  11     4744.68     4687.32     83.08 o 
   5   0  11     4443.77     4462.65     63.72 o 
   7   0  11       60.14       67.23      5.89 o 
   9   0  11       45.19       32.08      5.24 o 
  11   0  11      306.94      325.79     12.18 o 
  13   0  11       54.89       66.03      7.73 o 
 -14   1  11        0.73      -10.13     10.13 o 
 -13   1  11        0.82       19.38      9.34 o 
 -12   1  11      102.25       84.73     14.98 o 
 -11   1  11       33.08       32.55      5.84 o 
 -10   1  11       20.43       24.46      5.65 o 
  -9   1  11     1316.47     1270.38     22.77 o 
  -8   1  11      201.06      206.46      8.10 o 
  -7   1  11      407.05      343.61      9.90 o 
  -6   1  11      242.15      214.59      6.51 o 
  -5   1  11       35.93       45.84      3.10 o 
  -4   1  11     4194.04     4104.50     38.78 o 
  -3   1  11      228.68      272.76      6.44 o 
  -2   1  11       36.43       38.40      2.63 o 
  -1   1  11      302.76      256.45      7.30 o 
   0   1  11       16.26        5.29      2.10 o 
   1   1  11     1400.90     1438.49     18.86 o 
   2   1  11     2911.24     2757.29     32.57 o 
   3   1  11       12.14       12.86      2.18 o 
   4   1  11     3911.03     3974.06     45.12 o 
   5   1  11      591.22      564.51     10.59 o 
   6   1  11      304.36      303.06      6.20 o 
   7   1  11       82.30       93.80      5.86 o 
   8   1  11      738.85      738.60     12.54 o 
   9   1  11       47.50       61.06      4.30 o 
  10   1  11     1224.42     1195.36     18.58 o 
  11   1  11       52.02       57.18      4.73 o 
  12   1  11      305.02      311.16     10.86 o 
  13   1  11        0.28        2.91      6.28 o 
  14   1  11        2.22       -4.57      6.60 o 
 -14   2  11       12.28       22.07     10.89 o 
 -13   2  11       41.86       39.82     10.89 o 
 -12   2  11       12.80        1.73      8.39 o 
 -11   2  11        4.68        1.07      6.74 o 
 -10   2  11       50.71       70.94      6.40 o 
  -9   2  11      273.85      258.15      9.64 o 
  -8   2  11      437.17      430.73     11.75 o 
  -7   2  11      239.86      221.48      8.32 o 
  -6   2  11      215.63      211.03      6.20 o 
  -5   2  11      871.06      857.70     11.33 o 
  -4   2  11     1263.22     1198.00     15.19 o 
  -3   2  11      438.11      400.85      7.34 o 
  -2   2  11     1840.36     1698.49     20.62 o 
  -1   2  11      829.85      817.95     12.62 o 
   0   2  11      632.05      592.42      9.88 o 
   1   2  11       68.03       57.53      2.95 o 
   2   2  11        8.92        8.91      2.18 o 
   3   2  11     1525.10     1563.86     20.05 o 
   4   2  11     1807.19     1842.82     35.73 o 
   5   2  11       62.20       82.17      4.52 o 
   6   2  11      425.73      422.80      7.68 o 
   7   2  11        1.09       -0.40      2.07 o 
   8   2  11       89.69       95.53      4.61 o 
   9   2  11      197.00      186.14      6.21 o 
  10   2  11        0.41       -3.34      3.34 o 
  11   2  11      346.27      365.42     13.28 o 
  12   2  11      133.30      146.81      9.39 o 
  13   2  11        2.96       -6.08      6.08 o 
  14   2  11       19.32       13.19      9.28 o 
 -13   3  11        2.59        0.15      9.02 o 
 -12   3  11       58.28       47.20     12.33 o 
 -11   3  11      175.16      154.53     16.74 o 
 -10   3  11      107.62      106.28      7.43 o 
  -9   3  11       64.00       63.69      6.05 o 
  -8   3  11      148.84      134.61      7.11 o 
  -7   3  11        2.96       -0.80      3.29 o 
  -6   3  11        5.36        1.66      3.84 o 
  -5   3  11      111.70       98.72      4.87 o 
  -4   3  11       55.73       56.18      3.32 o 
  -3   3  11     2967.64     3171.33     30.83 o 
  -2   3  11       59.39       59.73      3.23 o 
  -1   3  11     2225.40     2209.99     34.55 o 
   0   3  11      166.05      154.37      4.70 o 
   1   3  11      241.40      193.15      4.98 o 
   2   3  11      154.40      149.04      5.44 o 
   3   3  11      647.64      657.10     14.24 o 
   4   3  11      278.88      289.80      6.43 o 
   5   3  11      533.45      512.27     17.96 o 
   6   3  11     1343.72     1366.89     17.78 o 
   7   3  11     1090.23     1075.96     14.02 o 
   8   3  11      352.43      346.64      8.12 o 
   9   3  11       26.56       36.39      4.87 o 
  10   3  11       16.91       15.17      5.88 o 
  11   3  11      116.39      113.21      8.75 o 
  12   3  11       19.73       20.01      6.80 o 
  13   3  11       68.73       75.44      8.49 o 
 -13   4  11      152.04      160.04     16.74 o 
 -12   4  11      187.37      177.39     21.58 o 
 -11   4  11        0.14        9.96      8.03 o 
 -10   4  11      504.50      508.67     24.16 o 
  -9   4  11       13.35       13.79      4.82 o 
  -8   4  11      309.71      311.87     10.37 o 
  -7   4  11      444.07      436.45     11.62 o 
  -6   4  11      919.35      915.75     20.60 o 
  -5   4  11       45.16       49.71      4.07 o 
  -4   4  11       56.91       64.21      3.19 o 
  -3   4  11       98.13      108.24      4.74 o 
  -2   4  11      884.65      848.60     12.96 o 
  -1   4  11     2068.69     2205.10     28.50 o 
   0   4  11      198.64      133.64      4.85 o 
   1   4  11       55.51       55.03      4.19 o 
   2   4  11       46.84       51.38      3.15 o 
   3   4  11      108.81      101.74      4.23 o 
   4   4  11      294.60      318.30      7.51 o 
   5   4  11      537.63      471.11      9.49 o 
   6   4  11      129.27      112.81      4.29 o 
   7   4  11       22.92       25.63      4.50 o 
   8   4  11      259.33      270.11     11.09 o 
   9   4  11       39.98       29.07      6.44 o 
  10   4  11       33.59       35.64      6.69 o 
  11   4  11        0.74        1.16      5.12 o 
  12   4  11        0.55       -5.34      5.34 o 
  13   4  11        8.00       -2.23      6.02 o 
 -13   5  11        1.86       -7.78      8.89 o 
 -12   5  11      193.14      185.07     22.02 o 
 -11   5  11      148.53      156.38     25.11 o 
 -10   5  11      121.03      116.59      7.61 o 
  -9   5  11        9.52        7.22      4.55 o 
  -8   5  11      333.34      313.61     10.74 o 
  -7   5  11      677.84      647.08     14.73 o 
  -6   5  11      187.42      175.72      8.89 o 
  -5   5  11      342.98      351.99     10.43 o 
  -4   5  11     2436.46     2459.06     28.46 o 
  -3   5  11     1920.39     2012.62     22.51 o 
  -2   5  11      136.05      155.34      5.11 o 
  -1   5  11        6.52        2.09      2.30 o 
   0   5  11      276.49      404.29      8.42 o 
   1   5  11     2479.74     2540.68     47.40 o 
   2   5  11      578.29      576.59     10.18 o 
   3   5  11      398.50      411.66      9.54 o 
   4   5  11      545.56      571.46     13.98 o 
   5   5  11      617.56      607.07     13.90 o 
   6   5  11       41.40       50.53      6.93 o 
   7   5  11      764.68      748.29     14.76 o 
   8   5  11        2.00        0.69      3.90 o 
   9   5  11      358.73      344.38      8.82 o 
  10   5  11      393.15      392.36     12.22 o 
  11   5  11      217.01      214.70      9.91 o 
  12   5  11        9.90        6.46      5.72 o 
  13   5  11       17.12       12.77      6.68 o 
 -13   6  11       64.02       86.34     19.38 o 
 -12   6  11        0.90       14.98     14.98 o 
 -11   6  11       19.43       32.57     13.66 o 
 -10   6  11        0.39       -4.56      7.93 o 
  -9   6  11        0.79        2.11      5.75 o 
  -8   6  11       35.92       30.27      5.64 o 
  -7   6  11      891.32      850.09     21.11 o 
  -6   6  11      128.72      132.26      7.50 o 
  -5   6  11     1157.30     1122.19     20.15 o 
  -4   6  11      520.95      505.29     11.27 o 
  -3   6  11        5.24        3.56      2.68 o 
  -2   6  11      287.97      272.23     13.92 o 
  -1   6  11      477.74      495.49      9.16 o 
   0   6  11      801.99      793.23     12.08 o 
   1   6  11      294.65      239.88      8.50 o 
   2   6  11       24.32       24.01      3.65 o 
   3   6  11     1020.43     1007.36     17.18 o 
   4   6  11       44.15       54.36      5.27 o 
   5   6  11       39.69       40.22      4.34 o 
   6   6  11       55.99       53.74      4.89 o 
   7   6  11      118.08      110.78      5.68 o 
   8   6  11       17.46        8.99      3.82 o 
   9   6  11      512.51      500.06     11.21 o 
  10   6  11        2.21       -4.95      7.12 o 
  11   6  11      237.54      237.03     11.83 o 
  12   6  11       10.31       10.76      5.97 o 
 -12   7  11        2.65       -0.88     13.21 o 
 -11   7  11        7.47       -3.52     14.10 o 
 -10   7  11      153.13      148.88     20.26 o 
  -9   7  11        0.28       -2.63      5.27 o 
  -8   7  11       38.40       43.01      6.17 o 
  -7   7  11       34.33       25.16      9.79 o 
  -6   7  11     1196.79     1211.87     22.13 o 
  -5   7  11      348.40      382.76     11.36 o 
  -4   7  11      196.38      199.83      8.37 o 
  -3   7  11      926.69      966.23     14.62 o 
  -2   7  11        8.88        1.43      4.27 o 
  -1   7  11       13.55        9.01      3.08 o 
   0   7  11     1038.09     1028.76     14.79 o 
   1   7  11       55.85       47.81      4.07 o 
   2   7  11     3830.85     3710.17     49.05 o 
   3   7  11       29.38       25.60      4.70 o 
   4   7  11      363.11      370.95      9.85 o 
   5   7  11       74.23       75.73      5.31 o 
   6   7  11      540.18      541.25     12.49 o 
   7   7  11        0.03       -3.58      3.58 o 
   8   7  11      308.03      295.01      9.53 o 
   9   7  11        0.81       -0.01      4.71 o 
  10   7  11       48.82       61.83      6.75 o 
  11   7  11      112.76      111.71      8.27 o 
  12   7  11        3.77       -1.80      6.07 o 
 -11   8  11        7.46       28.19     15.86 o 
 -10   8  11       69.45       62.55     15.86 o 
  -9   8  11        7.58       -0.13     14.10 o 
  -8   8  11      128.41      140.66      8.68 o 
  -7   8  11      443.42      468.55     13.62 o 
  -6   8  11       12.59       21.52      5.21 o 
  -5   8  11        3.70        3.54      4.64 o 
  -4   8  11       96.40       78.65      6.17 o 
  -3   8  11       83.51       88.28      6.85 o 
  -2   8  11      121.13      143.86      5.77 o 
  -1   8  11      106.90      103.59      6.26 o 
   0   8  11      188.96      178.47      7.52 o 
   1   8  11      786.51      738.08     13.36 o 
   2   8  11       78.04       61.91      4.56 o 
   3   8  11       67.35       55.24      4.88 o 
   4   8  11      287.66      273.67     13.86 o 
   5   8  11       10.43        1.24      3.93 o 
   6   8  11      140.56      137.82      7.01 o 
   7   8  11        0.09       -3.84      4.14 o 
   8   8  11        0.71        0.55      5.00 o 
   9   8  11       27.69       21.77      5.91 o 
  10   8  11        5.28        2.73      5.50 o 
  11   8  11       13.11        5.14      6.61 o 
 -11   9  11       57.76       74.00     17.62 o 
 -10   9  11       34.90       30.83     14.98 o 
  -9   9  11       43.79       39.23     14.54 o 
  -8   9  11       99.91      100.89      9.97 o 
  -7   9  11      121.38      136.75     10.33 o 
  -6   9  11       71.97       69.72      6.70 o 
  -5   9  11       12.67        1.20      4.95 o 
  -4   9  11        1.39       -3.62      4.29 o 
  -3   9  11       68.76       82.97      7.31 o 
  -2   9  11      260.94      253.67     12.45 o 
  -1   9  11      485.62      492.10     15.54 o 
   0   9  11       76.86       78.31      5.20 o 
   1   9  11       44.89       46.12      4.53 o 
   2   9  11       19.73       15.72      3.91 o 
   3   9  11      172.09      163.77      7.25 o 
   4   9  11      123.79      105.35      6.36 o 
   5   9  11      247.25      244.07      9.17 o 
   6   9  11       42.94       50.96      7.08 o 
   7   9  11      320.59      314.86     12.33 o 
   8   9  11       66.27       68.21      7.32 o 
   9   9  11       34.86       17.86      5.88 o 
  10   9  11       18.96        6.36      5.96 o 
  11   9  11        2.17       -2.24      5.89 o 
 -10  10  11       19.53       14.10     14.98 o 
  -9  10  11        5.00        4.08     10.15 o 
  -8  10  11      154.94      178.83     17.62 o 
  -7  10  11        0.33        0.63      7.21 o 
  -6  10  11       72.60       59.51      8.92 o 
  -5  10  11        4.70       -4.21      6.46 o 
  -4  10  11        2.93       -4.36      7.49 o 
  -3  10  11        2.77        0.80      6.67 o 
  -2  10  11     1017.03     1047.41     22.89 o 
  -1  10  11      180.52      173.06      9.90 o 
   0  10  11      396.45      433.09     10.44 o 
   1  10  11      116.55      121.91      6.18 o 
   2  10  11       40.03       44.30      4.79 o 
   3  10  11        5.87       -2.51      5.48 o 
   4  10  11      110.86       93.29      6.40 o 
   5  10  11      179.51      179.14      8.28 o 
   6  10  11      373.08      385.19     13.21 o 
   7  10  11       19.65       24.92      6.51 o 
   8  10  11       49.92       57.29      7.69 o 
   9  10  11        9.20        4.28      6.21 o 
  10  10  11        4.98        3.16      5.93 o 
  -9  11  11       71.43       57.09     13.38 o 
  -8  11  11        4.00       -5.26      9.91 o 
  -7  11  11       67.35       60.23     12.27 o 
  -6  11  11       48.95       29.95     16.74 o 
  -5  11  11       13.95       23.79     15.86 o 
  -4  11  11        5.65        1.76     14.98 o 
  -3  11  11       45.53       47.57     15.86 o 
  -2  11  11       33.55       23.81      6.22 o 
  -1  11  11      321.67      365.87     13.54 o 
   0  11  11      268.56      262.60     11.87 o 
   1  11  11      207.31      212.40      8.48 o 
   2  11  11      431.48      427.87     11.03 o 
   3  11  11       14.44       14.00      4.67 o 
   4  11  11        3.69       -0.88      4.63 o 
   5  11  11      295.85      298.08     12.07 o 
   6  11  11        7.00        3.75      5.67 o 
   7  11  11      169.13      168.74     10.33 o 
   8  11  11       37.64       39.07      7.45 o 
   9  11  11       17.90       20.85      7.32 o 
  -8  12  11        0.28       22.91     18.50 o 
  -7  12  11       67.43       77.53     21.14 o 
  -6  12  11        2.76       -0.88     15.86 o 
  -5  12  11       72.46       68.72     21.14 o 
  -4  12  11       26.61       24.67     16.74 o 
  -3  12  11       62.02       32.60     17.62 o 
  -2  12  11        0.61        3.52     15.86 o 
  -1  12  11        0.38       -7.81      7.81 o 
   0  12  11        0.93       -0.35      6.02 o 
   1  12  11      151.56      167.58     10.07 o 
   2  12  11       42.01       27.76      8.52 o 
   3  12  11      101.29      112.36      6.68 o 
   4  12  11       63.66       60.17      7.21 o 
   5  12  11       32.12       36.00      8.69 o 
   6  12  11       11.80       10.68      6.28 o 
   7  12  11        0.31        5.45      6.18 o 
  -6  13  11       76.71       94.26     23.79 o 
  -5  13  11        9.02        7.05     17.62 o 
  -4  13  11       29.84       36.12     19.38 o 
  -3  13  11       38.49       73.12     22.02 o 
  -2  13  11       13.90       25.55     18.50 o 
  -1  13  11        9.31        1.45     10.10 o 
   0  13  11        2.81        3.30      9.74 o 
   1  13  11        0.01       -2.70      9.74 o 
   2  13  11      111.33      113.59      9.76 o 
   3  13  11       34.56       35.57      9.01 o 
   4  13  11        2.56       -1.09      7.62 o 
   5  13  11        6.15        1.36      6.60 o 
   6  13  11        0.34       -6.56      6.56 o 
  -4  14  11      119.15      148.00     25.55 o 
  -3  14  11       52.53       34.36     20.26 o 
  -2  14  11        9.05       -5.29     19.38 o 
  -1  14  11       55.45       81.93     22.91 o 
   0  14  11        6.31       -1.59     10.78 o 
   1  14  11      100.32       99.55     14.17 o 
   2  14  11        6.92        9.01     11.85 o 
   3  14  11      132.60      171.82     16.51 o 
 -14   0  12        2.10       -1.76     14.10 o 
 -12   0  12        7.54       14.98     13.21 o 
 -10   0  12        0.51       -2.20      6.23 o 
  -8   0  12      102.41       96.39      9.02 o 
  -6   0  12      102.09       86.51      7.77 o 
  -4   0  12      236.47      262.84      8.44 o 
  -2   0  12     2162.77     2288.07     37.40 o 
   0   0  12     1974.44     2024.61     33.00 o 
   2   0  12     6529.56     6543.02     96.15 o 
   4   0  12     1518.82     1540.88     26.80 o 
   6   0  12      304.22      327.72     11.21 o 
   8   0  12     1163.80     1201.50     26.79 o 
  10   0  12     1755.51     1769.80     31.90 o 
  12   0  12        0.30       -5.32      5.32 o 
 -14   1  12        0.21       -1.29      9.28 o 
 -13   1  12       36.00       35.26     18.94 o 
 -12   1  12       40.80       50.14     11.01 o 
 -11   1  12       41.14       24.85      9.02 o 
 -10   1  12       47.59       48.11      6.02 o 
  -9   1  12      239.78      207.62      8.87 o 
  -8   1  12      140.38      142.70      8.39 o 
  -7   1  12      140.97      124.15      6.61 o 
  -6   1  12       36.30       34.27      4.58 o 
  -5   1  12     2133.34     2078.13     25.50 o 
  -4   1  12      192.59      205.13      5.91 o 
  -3   1  12      333.55      328.24      6.36 o 
  -2   1  12      727.38      718.05     16.13 o 
  -1   1  12       12.08        5.49      2.23 o 
   0   1  12     1099.91     1177.59     16.58 o 
   1   1  12      394.37      262.99      6.48 o 
   2   1  12      542.73      569.06     12.15 o 
   3   1  12     1715.96     1630.50     21.01 o 
   4   1  12      246.94      224.59      5.57 o 
   5   1  12      415.76      419.68      8.69 o 
   6   1  12        1.38        2.02      2.18 o 
   7   1  12       14.94       11.68      3.18 o 
   8   1  12      140.30      130.21      5.47 o 
   9   1  12      341.00      356.28      8.90 o 
  10   1  12       57.17       50.21      4.52 o 
  11   1  12      141.96      142.56      6.24 o 
  12   1  12       86.44       92.84      9.63 o 
  13   1  12       26.59       32.14      7.29 o 
 -13   2  12        5.01        8.37      9.97 o 
 -12   2  12        6.61        7.49      8.72 o 
 -11   2  12      149.10      137.41     12.67 o 
 -10   2  12       12.67       11.20      4.99 o 
  -9   2  12      228.11      242.79      9.45 o 
  -8   2  12      109.64      111.70      6.69 o 
  -7   2  12       24.49       14.19      4.06 o 
  -6   2  12      933.27      843.89     17.04 o 
  -5   2  12      389.87      359.08      8.26 o 
  -4   2  12       78.58       88.70      4.52 o 
  -3   2  12     1643.58     1573.80     18.65 o 
  -2   2  12       74.69       73.75      3.98 o 
  -1   2  12       12.10       40.98      3.29 o 
   0   2  12      108.66      159.18      7.07 o 
   1   2  12        0.45        1.21      2.18 o 
   2   2  12     1805.59     1718.86     24.31 o 
   3   2  12     2371.99     2443.36     31.58 o 
   4   2  12        3.39        4.65      2.86 o 
   5   2  12     2003.06     1920.70     26.51 o 
   6   2  12      468.05      420.56      7.92 o 
   7   2  12        3.07        5.65      2.26 o 
   8   2  12       91.95      100.07      4.99 o 
   9   2  12       13.56       15.72      3.74 o 
  10   2  12      273.02      288.08      8.37 o 
  11   2  12      332.91      342.06     11.00 o 
  12   2  12        5.59        7.67      6.08 o 
  13   2  12       12.72        5.89      6.70 o 
 -13   3  12       35.22       29.68     10.89 o 
 -12   3  12       99.56      104.53     12.27 o 
 -11   3  12       61.27       47.64     10.26 o 
 -10   3  12      402.53      420.38     17.59 o 
  -9   3  12       21.24       17.06      5.05 o 
  -8   3  12      752.27      688.89     15.51 o 
  -7   3  12       12.38        5.29      3.56 o 
  -6   3  12      546.64      551.36     25.30 o 
  -5   3  12      170.96      163.47      5.72 o 
  -4   3  12     3563.41     3484.40     33.97 o 
  -3   3  12        2.27        1.28      2.62 o 
  -2   3  12      559.18      507.94      9.10 o 
  -1   3  12      463.96      520.03      9.10 o 
   0   3  12      970.33     1062.48     14.26 o 
   1   3  12      875.01      934.93     13.94 o 
   2   3  12     1090.78     1128.07     17.63 o 
   3   3  12       70.48       75.84      4.12 o 
   4   3  12     1243.62     1210.67     18.23 o 
   5   3  12      424.43      422.29      9.10 o 
   6   3  12      565.99      578.68      9.94 o 
   7   3  12        5.82        3.87      2.50 o 
   8   3  12        0.06       -3.00      3.00 o 
   9   3  12      219.27      222.92      8.61 o 
  10   3  12      141.59      138.94      8.99 o 
  11   3  12       55.48       59.01      7.64 o 
  12   3  12       47.73       52.35      8.16 o 
  13   3  12       39.74       53.46      7.80 o 
 -13   4  12       78.33       99.85     13.30 o 
 -12   4  12       55.96       78.26     11.79 o 
 -11   4  12       26.45       25.02      9.28 o 
 -10   4  12       68.79       66.32      6.40 o 
  -9   4  12      180.73      156.91     12.59 o 
  -8   4  12        6.01        0.29      4.25 o 
  -7   4  12       32.18       32.76      5.26 o 
  -6   4  12     2096.88     2129.70     32.12 o 
  -5   4  12      984.64      983.19     16.35 o 
  -4   4  12      749.09      755.44     10.88 o 
  -3   4  12     1660.11     1572.19     22.52 o 
  -2   4  12      381.77      384.36      7.45 o 
  -1   4  12     3194.33     3320.68     37.49 o 
   0   4  12       20.95       16.78      2.99 o 
   1   4  12        2.56       15.72      4.19 o 
   2   4  12     1133.21     1195.07     17.48 o 
   3   4  12     2804.92     2936.58     57.31 o 
   4   4  12       32.50       43.80      5.21 o 
   5   4  12     2698.04     2663.49     35.50 o 
   6   4  12       24.93       25.56      3.40 o 
   7   4  12      483.59      513.13     10.68 o 
   8   4  12      142.94      142.46      6.28 o 
   9   4  12      188.57      193.58      9.91 o 
  10   4  12       70.99       71.59      7.58 o 
  11   4  12      405.01      437.09     15.27 o 
  12   4  12        1.44        7.14      5.46 o 
  13   4  12      301.75      317.31     12.35 o 
 -13   5  12        0.88       -1.59      9.28 o 
 -12   5  12       87.01       81.63     12.04 o 
 -11   5  12      236.75      253.54     15.88 o 
 -10   5  12        6.32       -4.43      5.88 o 
  -9   5  12        2.78       -2.64      4.47 o 
  -8   5  12        6.75        2.24      4.47 o 
  -7   5  12     1016.08     1026.87     19.91 o 
  -6   5  12        1.78        1.56      4.06 o 
  -5   5  12      135.65      142.38      7.08 o 
  -4   5  12      755.85      757.35     13.96 o 
  -3   5  12     1342.24     1365.09     17.88 o 
  -2   5  12      309.31      297.02      7.07 o 
  -1   5  12       62.07       69.33      5.31 o 
   0   5  12        0.15       -1.78      2.91 o 
   1   5  12     3199.28     3176.46     42.77 o 
   2   5  12      961.25     1012.54     20.42 o 
   3   5  12      454.70      425.89     10.94 o 
   4   5  12      337.49      353.65     10.48 o 
   5   5  12       28.02       35.14      4.58 o 
   6   5  12      161.76      162.82      9.59 o 
   7   5  12       82.27       77.85      5.92 o 
   8   5  12      133.33      114.74      6.05 o 
   9   5  12      467.46      484.57     10.52 o 
  10   5  12      106.23      110.99      8.52 o 
  11   5  12        2.72        7.02      5.91 o 
  12   5  12       18.01       14.53      6.74 o 
  13   5  12        5.08       13.52      9.45 o 
 -12   6  12        9.51        6.61     18.06 o 
 -11   6  12       97.93      121.17     18.06 o 
 -10   6  12       40.72       32.54      8.65 o 
  -9   6  12       14.61       10.97      6.06 o 
  -8   6  12      463.32      458.82     24.03 o 
  -7   6  12      113.74      113.83      7.33 o 
  -6   6  12       64.22       77.67      6.33 o 
  -5   6  12       62.68       52.01      5.62 o 
  -4   6  12       32.04       20.49      4.70 o 
  -3   6  12      157.52      157.36      5.60 o 
  -2   6  12       13.49       10.53      2.76 o 
  -1   6  12      223.35      233.47      6.54 o 
   0   6  12     2879.11     2898.22     32.95 o 
   1   6  12       12.65       19.22      3.48 o 
   2   6  12      216.26      203.81      8.68 o 
   3   6  12        4.43       -2.36      2.95 o 
   4   6  12      794.87      799.36     15.02 o 
   5   6  12        2.36       -0.43      3.40 o 
   6   6  12      354.20      327.67      9.45 o 
   7   6  12      228.69      220.59      8.28 o 
   8   6  12      300.95      307.23      9.02 o 
   9   6  12        1.28        0.98      3.82 o 
  10   6  12       10.26       12.39      5.60 o 
  11   6  12       52.86       67.70      7.88 o 
  12   6  12       11.64        5.13      5.96 o 
 -12   7  12        5.74       28.19     16.74 o 
 -11   7  12        6.50        9.69     14.10 o 
 -10   7  12       33.48       51.92      9.74 o 
  -9   7  12      196.68      240.89     12.34 o 
  -8   7  12       13.30       13.60      5.82 o 
  -7   7  12      589.89      603.68     15.24 o 
  -6   7  12       88.42       86.10      7.25 o 
  -5   7  12        8.96        7.14      4.31 o 
  -4   7  12        0.22        6.46      4.63 o 
  -3   7  12      128.93      127.69      5.38 o 
  -2   7  12      123.79      119.32      7.53 o 
  -1   7  12     1209.32     1239.25     20.16 o 
   0   7  12       12.01       14.89      4.33 o 
   1   7  12     2154.43     2135.81     32.22 o 
   2   7  12      412.60      411.06     10.34 o 
   3   7  12      234.02      215.95      7.84 o 
   4   7  12        3.19       -2.19      3.94 o 
   5   7  12      295.01      269.89     10.81 o 
   6   7  12      168.79      148.60      7.01 o 
   7   7  12      286.56      284.45      9.52 o 
   8   7  12       18.01       23.89      5.03 o 
   9   7  12      311.36      307.35     11.98 o 
  10   7  12        3.48        5.74      5.43 o 
  11   7  12        3.87        3.14      6.07 o 
  12   7  12       18.15       16.46      6.62 o 
 -11   8  12       97.99      120.69     20.26 o 
 -10   8  12       38.81       27.31     14.98 o 
  -9   8  12       37.11       25.33     10.57 o 
  -8   8  12      357.84      363.21     12.81 o 
  -7   8  12       12.21       14.41      5.51 o 
  -6   8  12      269.02      260.05     13.73 o 
  -5   8  12       15.94       12.31      5.21 o 
  -4   8  12      429.33      451.05     12.49 o 
  -3   8  12      253.80      248.74      9.50 o 
  -2   8  12      227.50      246.27      7.95 o 
  -1   8  12      466.82      495.89     12.49 o 
   0   8  12     1311.92     1276.92     22.25 o 
   1   8  12       58.66       49.59      4.48 o 
   2   8  12      210.29      231.62      8.30 o 
   3   8  12      141.10      110.70      6.12 o 
   4   8  12      867.82      817.47     16.17 o 
   5   8  12       26.02       32.67      5.72 o 
   6   8  12      331.56      315.74     10.43 o 
   7   8  12       18.44       21.00      5.03 o 
   8   8  12      699.06      677.71     22.48 o 
   9   8  12        0.98        7.29      5.67 o 
  10   8  12      120.39      120.52      8.42 o 
  11   8  12       71.03       72.82      7.99 o 
 -10   9  12        0.40       -6.17     12.33 o 
  -9   9  12        7.45       -3.96      9.34 o 
  -8   9  12        9.16        0.66      7.08 o 
  -7   9  12       48.62       38.29      8.44 o 
  -6   9  12        0.29        1.07      5.26 o 
  -5   9  12        6.79        7.44      5.28 o 
  -4   9  12      655.40      664.71     15.68 o 
  -3   9  12      180.57      167.48     11.21 o 
  -2   9  12      612.99      651.76     16.72 o 
  -1   9  12      326.89      337.75      9.26 o 
   0   9  12        3.86        6.11      3.86 o 
   1   9  12      101.55       91.17      5.59 o 
   2   9  12       14.34        8.80      3.68 o 
   3   9  12        4.71        9.06      4.02 o 
   4   9  12      237.50      239.55      9.07 o 
   5   9  12       84.33       82.98      6.36 o 
   6   9  12      550.51      536.35     13.56 o 
   7   9  12      203.64      205.49     10.29 o 
   8   9  12       13.99       16.17      6.39 o 
   9   9  12        0.36       -0.22      5.83 o 
  10   9  12       22.70       15.67     11.17 o 
 -10  10  12       11.38       13.21     15.86 o 
  -9  10  12      112.19      131.33     36.12 o 
  -8  10  12       16.13       28.45     10.54 o 
  -7  10  12       18.48       16.48      8.11 o 
  -6  10  12        0.85        4.34      7.12 o 
  -5  10  12      186.95      182.36     22.02 o 
  -4  10  12       38.32       36.42      8.27 o 
  -3  10  12      299.85      280.85     15.03 o 
  -2  10  12       22.75       19.20      5.98 o 
  -1  10  12        2.31       -4.28      6.10 o 
   0  10  12       59.58       45.43      5.03 o 
   1  10  12      355.36      389.73     10.45 o 
   2  10  12        4.36        1.74      3.93 o 
   3  10  12       40.92       45.69      5.53 o 
   4  10  12       14.16       11.81      4.77 o 
   5  10  12      477.87      464.40     12.75 o 
   6  10  12        2.06        2.24      5.67 o 
   7  10  12       13.19       19.14      6.28 o 
   8  10  12       11.81       11.10      6.43 o 
   9  10  12       32.10       33.99      7.42 o 
  -9  11  12        8.54       13.21     18.50 o 
  -8  11  12        0.04        2.45     12.33 o 
  -7  11  12        2.38       -1.76     15.86 o 
  -6  11  12       58.24       69.60     19.38 o 
  -5  11  12        2.74       -7.93     14.98 o 
  -4  11  12        7.05        4.40     14.98 o 
  -3  11  12       67.45       81.05     17.62 o 
  -2  11  12      100.57      115.74     11.45 o 
  -1  11  12       99.90      122.92     11.53 o 
   0  11  12      105.43      109.15      8.82 o 
   1  11  12       17.29       20.78      4.95 o 
   2  11  12      125.30      152.76      7.44 o 
   3  11  12        2.28       10.07      4.77 o 
   4  11  12      106.68      120.43      7.32 o 
   5  11  12       19.82       21.59      6.18 o 
   6  11  12       84.24       92.00     11.09 o 
   7  11  12        8.84        3.46      6.28 o 
   8  11  12        2.50        1.52      6.70 o 
  -7  12  12       15.20       14.98     18.50 o 
  -6  12  12        1.66        0.88     15.86 o 
  -5  12  12       71.77       64.31     19.38 o 
  -4  12  12       76.94       62.55     19.38 o 
  -3  12  12       74.81      107.48     21.14 o 
  -2  12  12       28.83       46.69     17.62 o 
  -1  12  12      221.64      231.97     17.18 o 
   0  12  12      153.98      171.63     10.56 o 
   1  12  12       32.77       29.07      7.30 o 
   2  12  12       17.48       10.67      6.14 o 
   3  12  12       83.02       92.92      9.25 o 
   4  12  12       42.78       32.10      6.70 o 
   5  12  12       85.21       99.92      8.63 o 
   6  12  12       61.82       70.90      7.94 o 
   7  12  12       30.78       19.13      8.16 o 
  -5  13  12       17.33       -3.52     18.50 o 
  -4  13  12       18.46       -2.64     15.86 o 
  -3  13  12        8.69      -14.10     14.98 o 
  -2  13  12       16.96       49.33     20.26 o 
  -1  13  12       38.55       40.52     18.50 o 
   0  13  12        9.00       24.29     10.57 o 
   1  13  12      150.41      167.42     28.63 o 
   2  13  12       14.78        9.72      7.46 o 
   3  13  12        0.30       -1.25      7.77 o 
   4  13  12        0.33        8.79      6.65 o 
   5  13  12        0.55        8.71      6.57 o 
  -3  14  12        0.98       -6.17     20.26 o 
  -2  14  12       64.21       93.38     23.79 o 
  -1  14  12        3.26       -9.69     17.62 o 
   0  14  12       77.62       71.21     13.54 o 
   1  14  12        0.85       -8.84     10.37 o 
   2  14  12       35.82       33.04     12.27 o 
 -13   0  13       22.76        9.69     13.21 o 
 -11   0  13       28.04       43.17     14.98 o 
  -9   0  13      577.99      616.05     21.43 o 
  -7   0  13      177.33      166.12     10.59 o 
  -5   0  13      314.42      285.44     17.44 o 
  -3   0  13     5568.52     5403.21     81.29 o 
  -1   0  13     2109.52     1849.65     39.57 o 
   1   0  13        1.61       -2.80      2.94 o 
   3   0  13       12.93        5.81      3.41 o 
   5   0  13     1515.10     1485.33     30.52 o 
   7   0  13      320.43      303.08     11.89 o 
   9   0  13      325.41      319.69     13.04 o 
  11   0  13       62.38       59.93      7.48 o 
  13   0  13       37.01       37.87      8.39 o 
 -13   1  13       70.30       78.59     18.50 o 
 -12   1  13       15.21       -0.21      9.02 o 
 -11   1  13       10.61        7.45      8.81 o 
 -10   1  13      561.42      539.92     18.40 o 
  -9   1  13        1.61       -2.36      4.28 o 
  -8   1  13      168.60      166.12      7.91 o 
  -7   1  13       49.06       48.65      5.26 o 
  -6   1  13       43.92       50.90      5.47 o 
  -5   1  13      410.39      414.65      8.89 o 
  -4   1  13       70.26       83.34      3.91 o 
  -3   1  13      387.04      368.24      7.93 o 
  -2   1  13     1559.38     1514.60     21.04 o 
  -1   1  13       39.38       71.80      3.89 o 
   0   1  13      478.84      392.61      8.19 o 
   1   1  13     1603.34     1535.49     20.50 o 
   2   1  13      155.98      172.40      5.41 o 
   3   1  13      321.22      311.23      6.93 o 
   4   1  13      877.33      846.76     14.19 o 
   5   1  13      410.29      403.36      8.79 o 
   6   1  13      882.79      841.73     12.58 o 
   7   1  13      112.13      114.85      5.29 o 
   8   1  13      186.69      185.74      7.03 o 
   9   1  13      805.27      802.30     15.07 o 
  10   1  13        2.73       -1.47      3.75 o 
  11   1  13      179.69      180.60      7.16 o 
  12   1  13      109.72      104.03      7.39 o 
  13   1  13        0.29       -1.56      6.16 o 
 -13   2  13        0.01        0.82      9.02 o 
 -12   2  13        9.75        7.17      9.25 o 
 -11   2  13      116.00      111.40     12.14 o 
 -10   2  13      159.61      159.03      8.55 o 
  -9   2  13      293.64      305.28     12.08 o 
  -8   2  13      638.52      599.57     14.50 o 
  -7   2  13       36.48       22.82      4.37 o 
  -6   2  13      310.29      274.64      9.13 o 
  -5   2  13       21.05       17.90      3.45 o 
  -4   2  13      239.61      260.79      7.95 o 
  -3   2  13      692.09      693.64     12.48 o 
  -2   2  13      513.66      514.71     10.20 o 
  -1   2  13      220.11      165.09      6.31 o 
   0   2  13     2114.35     2047.43     26.32 o 
   1   2  13      308.38      320.87      7.20 o 
   2   2  13     1363.54     1256.37     17.50 o 
   3   2  13       76.91       73.27      3.83 o 
   4   2  13     1264.34     1152.46     23.29 o 
   5   2  13      462.07      440.14      9.34 o 
   6   2  13      497.97      498.61      9.04 o 
   7   2  13      107.68      112.16      4.31 o 
   8   2  13        7.95       -3.27      3.48 o 
   9   2  13      213.87      199.56      7.47 o 
  10   2  13      171.81      190.64      9.41 o 
  11   2  13        0.40       -1.27      7.98 o 
  12   2  13        9.08       11.28      6.80 o 
  13   2  13        8.49        6.30      6.51 o 
 -13   3  13        9.04       14.74     10.26 o 
 -12   3  13       25.57       31.71      9.97 o 
 -11   3  13      138.38      147.48     13.38 o 
 -10   3  13        8.96        7.37      5.05 o 
  -9   3  13        5.67        2.18      4.32 o 
  -8   3  13       22.66       19.48      7.91 o 
  -7   3  13      861.11      815.25     16.94 o 
  -6   3  13        0.10        4.81      5.20 o 
  -5   3  13      495.47      520.49     14.96 o 
  -4   3  13      373.09      406.79     11.65 o 
  -3   3  13      399.90      428.54      9.65 o 
  -2   3  13      223.95      203.86      6.02 o 
  -1   3  13      221.77      225.70      6.67 o 
   0   3  13        0.21        0.85      2.55 o 
   1   3  13     3310.34     3266.19     39.29 o 
   2   3  13       21.01       17.46      3.13 o 
   3   3  13     2184.72     2165.91     45.78 o 
   4   3  13      258.80      252.89      8.26 o 
   5   3  13        2.37        1.44      3.31 o 
   6   3  13        9.71       11.42      2.79 o 
   7   3  13       84.87       79.83      3.94 o 
   8   3  13       68.22       70.63      5.96 o 
   9   3  13      900.01      910.24     18.93 o 
  10   3  13        4.47        7.31      8.24 o 
  11   3  13      297.26      298.39     25.39 o 
  12   3  13       46.54       43.60      7.42 o 
  13   3  13       13.61       15.86      7.50 o 
 -13   4  13        0.03       17.05      9.52 o 
 -12   4  13       65.93       76.62     12.14 o 
 -11   4  13        0.87        4.40      8.10 o 
 -10   4  13       11.94       -0.88      8.31 o 
  -9   4  13        0.66       -4.32      4.32 o 
  -8   4  13       73.78       73.41      6.24 o 
  -7   4  13      109.53      110.39      6.93 o 
  -6   4  13      443.27      433.39     11.87 o 
  -5   4  13      891.48      860.46     15.32 o 
  -4   4  13      589.91      596.88     11.06 o 
  -3   4  13      195.85      194.83      6.44 o 
  -2   4  13       78.72       80.51      4.62 o 
  -1   4  13      195.96      180.06      8.54 o 
   0   4  13      376.56      365.83      9.34 o 
   1   4  13      981.75      975.57     22.25 o 
   2   4  13     1582.48     1485.89     25.61 o 
   3   4  13      415.24      401.33     10.58 o 
   4   4  13      585.17      560.07     11.06 o 
   5   4  13       89.32      100.48      5.35 o 
   6   4  13        9.05        8.20      3.19 o 
   7   4  13        0.37       -2.01      2.99 o 
   8   4  13      116.97      111.13      9.58 o 
   9   4  13      128.42      124.93      8.46 o 
  10   4  13      441.62      433.88     14.56 o 
  11   4  13       52.19       47.57      9.35 o 
  12   4  13      132.70      140.03      8.88 o 
  13   4  13        1.28       20.82      7.69 o 
 -12   5  13        0.82       14.22      8.89 o 
 -11   5  13        0.35       -8.39      8.39 o 
 -10   5  13       25.14       10.25      7.62 o 
  -9   5  13        0.99       -0.35      4.82 o 
  -8   5  13      283.56      276.42     12.14 o 
  -7   5  13       45.50       38.58      6.10 o 
  -6   5  13      118.96      127.07      7.35 o 
  -5   5  13     1832.83     1800.37     28.44 o 
  -4   5  13      139.66      144.85      6.50 o 
  -3   5  13       42.95       56.20      3.88 o 
  -2   5  13      105.36      102.73      4.56 o 
  -1   5  13      142.21      158.86     11.53 o 
   0   5  13     1106.24     1044.89     18.07 o 
   1   5  13       25.52       24.54      4.15 o 
   2   5  13       22.85       30.73      5.17 o 
   3   5  13     1105.01     1131.09     20.82 o 
   4   5  13      462.92      486.59     12.70 o 
   5   5  13     1307.54     1210.93     23.03 o 
   6   5  13      281.07      307.74     10.86 o 
   7   5  13        8.63        7.93      4.39 o 
   8   5  13      546.49      537.17     14.80 o 
   9   5  13      250.82      243.32      9.93 o 
  10   5  13       38.58       42.66      6.10 o 
  11   5  13        2.45       -1.38      5.57 o 
  12   5  13      144.38      152.65      9.53 o 
 -12   6  13        3.16       -6.45      8.65 o 
 -11   6  13      163.83      185.70     24.67 o 
 -10   6  13      212.80      219.67     14.91 o 
  -9   6  13      347.05      341.97     13.97 o 
  -8   6  13       21.06       11.24      6.49 o 
  -7   6  13      444.83      470.17     20.47 o 
  -6   6  13      909.50      937.93     18.98 o 
  -5   6  13       71.00       66.38      6.12 o 
  -4   6  13      231.80      261.72      9.81 o 
  -3   6  13      133.88      150.95      5.74 o 
  -2   6  13      709.10      684.86     13.07 o 
  -1   6  13     2443.33     2420.84     28.64 o 
   0   6  13       35.88       39.07      4.44 o 
   1   6  13      128.74      121.78      5.78 o 
   2   6  13       85.02       84.70      6.57 o 
   3   6  13       12.66       11.72      4.01 o 
   4   6  13        4.78       -3.71      3.71 o 
   5   6  13      149.02      145.71      7.45 o 
   6   6  13       99.62       94.22      5.83 o 
   7   6  13      797.99      765.87     16.95 o 
   8   6  13       65.21       58.57      5.43 o 
   9   6  13       27.30       30.22      4.68 o 
  10   6  13       27.22       13.85      5.62 o 
  11   6  13        2.95        8.08      5.91 o 
  12   6  13        3.06        7.56      6.12 o 
 -11   7  13        8.68        7.05     14.10 o 
 -10   7  13        7.27        9.42      8.89 o 
  -9   7  13        0.07        1.25     11.01 o 
  -8   7  13      317.35      309.86     12.06 o 
  -7   7  13       10.07        9.70      5.35 o 
  -6   7  13        7.97        2.88      4.74 o 
  -5   7  13      122.98      111.22     11.95 o 
  -4   7  13     1820.98     1938.60     30.83 o 
  -3   7  13      295.30      293.56     10.08 o 
  -2   7  13      868.75      882.88     15.82 o 
  -1   7  13        3.16       -2.73      3.49 o 
   0   7  13     2474.20     2473.80     36.52 o 
   1   7  13       64.05       76.29      6.28 o 
   2   7  13       52.87       43.09      4.55 o 
   3   7  13       33.98       27.92      4.16 o 
   4   7  13      331.92      343.86     13.22 o 
   5   7  13        2.03       -3.91      3.91 o 
   6   7  13     1030.84     1004.14     20.42 o 
   7   7  13       24.93       20.15      6.74 o 
   8   7  13      604.15      594.60     16.68 o 
   9   7  13        9.48        6.73      6.06 o 
  10   7  13      179.93      173.45     10.33 o 
  11   7  13       11.56        0.10      8.74 o 
 -11   8  13        1.49        2.64     14.98 o 
 -10   8  13       60.72       71.36     17.62 o 
  -9   8  13       90.35       85.45     16.74 o 
  -8   8  13        0.71        0.96      5.62 o 
  -7   8  13      212.13      230.88     10.47 o 
  -6   8  13      295.40      287.87     11.25 o 
  -5   8  13      378.39      369.51     12.10 o 
  -4   8  13       85.41       79.72      6.72 o 
  -3   8  13       52.37       65.86      7.63 o 
  -2   8  13      103.65       96.16      9.09 o 
  -1   8  13      536.50      538.20     13.39 o 
   0   8  13       12.83       18.75      4.66 o 
   1   8  13      178.04      178.93      6.83 o 
   2   8  13      320.95      303.27      9.54 o 
   3   8  13       86.37       89.70      5.96 o 
   4   8  13      123.33      124.71      6.65 o 
   5   8  13      347.67      359.30     10.97 o 
   6   8  13       28.28       34.49      5.23 o 
   7   8  13      600.14      606.43     16.86 o 
   8   8  13       81.72       84.75     13.54 o 
   9   8  13        0.24        1.55      5.76 o 
  10   8  13      143.84      125.87      9.59 o 
  11   8  13        6.34        5.31      6.26 o 
 -10   9  13       34.89       43.17     17.62 o 
  -9   9  13       52.25       58.51     16.74 o 
  -8   9  13       80.69       78.88     12.67 o 
  -7   9  13       38.04       41.73      6.92 o 
  -6   9  13      292.77      294.46     11.61 o 
  -5   9  13      234.58      232.98     10.19 o 
  -4   9  13       18.27        4.83      5.38 o 
  -3   9  13      158.38      140.65     11.40 o 
  -2   9  13        0.48        6.76      5.10 o 
  -1   9  13        6.64       -2.06      4.29 o 
   0   9  13      561.25      567.56     13.24 o 
   1   9  13      478.05      490.89     12.75 o 
   2   9  13       16.36       22.73      5.65 o 
   3   9  13      688.91      681.85     18.18 o 
   4   9  13      103.81      105.20      6.73 o 
   5   9  13      181.50      195.26      8.63 o 
   6   9  13       72.89       85.04      7.60 o 
   7   9  13       71.49       65.48      7.60 o 
   8   9  13       25.03       25.49      6.51 o 
   9   9  13       81.78       82.96      8.53 o 
  10   9  13        4.86        7.93      7.48 o 
  -9  10  13       22.40       22.81     11.41 o 
  -8  10  13        7.52        4.77      9.52 o 
  -7  10  13        8.78       -3.40      7.54 o 
  -6  10  13      599.89      702.56     34.36 o 
  -5  10  13        0.01       -7.17      7.17 o 
  -4  10  13      225.42      212.97     13.97 o 
  -3  10  13      111.75      125.21     11.07 o 
  -2  10  13       81.00       92.55     10.57 o 
  -1  10  13       91.08       84.09      6.47 o 
   0  10  13        4.08        3.82      4.04 o 
   1  10  13       19.48       20.90      4.60 o 
   2  10  13       53.85       73.05      6.11 o 
   3  10  13       21.09        7.09      4.58 o 
   4  10  13       73.51       87.65      6.72 o 
   5  10  13       17.34       21.30      5.99 o 
   6  10  13        2.39        0.36      5.37 o 
   7  10  13        8.76        4.61      7.11 o 
   8  10  13       32.68       26.06      6.90 o 
   9  10  13        9.81        7.55      6.43 o 
  -8  11  13       36.37       46.38     12.41 o 
  -7  11  13       13.92       19.38     17.62 o 
  -6  11  13       58.74       25.55     17.62 o 
  -5  11  13      152.19      167.38     22.91 o 
  -4  11  13       35.99       31.71     17.62 o 
  -3  11  13      132.56      165.43     12.38 o 
  -2  11  13       37.60       21.27      8.14 o 
  -1  11  13       19.14       10.24      6.72 o 
   0  11  13      126.33      128.00     12.52 o 
   1  11  13      344.61      393.53     11.22 o 
   2  11  13        4.83        7.21      4.70 o 
   3  11  13       71.44       87.24     11.58 o 
   4  11  13       89.74       88.47     16.73 o 
   5  11  13       73.32       82.00      7.93 o 
   6  11  13       39.05       39.15      7.32 o 
   7  11  13        2.55        3.75      6.18 o 
   8  11  13        3.90        1.13      6.51 o 
  -7  12  13        1.87       17.62     18.50 o 
  -6  12  13       20.18       20.26     17.62 o 
  -5  12  13        1.62      -10.57     16.74 o 
  -4  12  13       47.32       68.72     18.50 o 
  -3  12  13      180.63      196.46     24.67 o 
  -2  12  13        5.40       -9.69     15.86 o 
  -1  12  13      200.70      242.27     19.52 o 
   0  12  13      396.48      440.76     16.55 o 
   1  12  13        1.62       -7.04      7.04 o 
   2  12  13       49.80       52.32      5.76 o 
   3  12  13       28.59       24.50      7.23 o 
   4  12  13      195.85      223.56     13.75 o 
   5  12  13        7.10        7.44      6.39 o 
   6  12  13       14.54       15.35      6.70 o 
  -5  13  13       14.89      -14.98     15.86 o 
  -4  13  13        0.18        9.69     19.38 o 
  -3  13  13       17.06       -1.76     17.62 o 
  -2  13  13      234.17      236.98     27.31 o 
  -1  13  13       10.05       12.33     16.74 o 
   0  13  13       13.05        6.24     12.77 o 
   1  13  13       11.71        0.30      6.87 o 
   2  13  13       19.74        8.90      7.21 o 
   3  13  13        5.29        7.73      8.26 o 
   4  13  13       38.35       41.15      7.64 o 
   5  13  13        5.77        7.05     14.10 o 
  -1  14  13       23.40       14.98     20.26 o 
   0  14  13        0.06       -2.55     11.01 o 
 -12   0  14        1.88      -10.57     10.57 o 
 -10   0  14      360.77      349.74     17.41 o 
  -8   0  14       27.60       23.71      7.14 o 
  -6   0  14      585.95      545.98     18.69 o 
  -4   0  14     4139.13     4067.74     74.06 o 
  -2   0  14     1211.63     1097.10     21.82 o 
   0   0  14      258.99      298.16      9.43 o 
   2   0  14       97.83       76.62      5.04 o 
   4   0  14     5803.32     5623.17    100.20 o 
   6   0  14       44.97       40.17      4.15 o 
   8   0  14      338.26      326.10     15.86 o 
  10   0  14      247.89      235.53     12.41 o 
  12   0  14      148.40      155.64     11.01 o 
 -13   1  14       77.42       90.30     13.08 o 
 -12   1  14       21.59       25.43      9.64 o 
 -11   1  14      214.09      200.42     26.43 o 
 -10   1  14      221.03      228.75     10.22 o 
  -9   1  14       93.87      112.23      7.45 o 
  -8   1  14      276.31      289.97     10.32 o 
  -7   1  14       80.24       76.80      6.14 o 
  -6   1  14      230.33      194.06      8.12 o 
  -5   1  14      586.11      603.30     14.31 o 
  -4   1  14      412.41      403.94      8.86 o 
  -3   1  14      831.67      837.31     14.98 o 
  -2   1  14      284.73      269.87      6.75 o 
  -1   1  14       18.55       21.62      3.30 o 
   0   1  14      527.59      459.03      9.41 o 
   1   1  14      118.23      113.63      4.69 o 
   2   1  14       62.18       59.53      3.71 o 
   3   1  14     1162.38     1148.13     18.36 o 
   4   1  14       77.50       69.31      5.21 o 
   5   1  14      395.43      354.94      8.58 o 
   6   1  14      621.82      581.76     10.06 o 
   7   1  14      100.04       95.80      5.59 o 
   8   1  14      178.86      193.20      7.76 o 
   9   1  14        2.94       -3.84      3.84 o 
  10   1  14        5.55        5.33      4.50 o 
  11   1  14      101.53       96.76      6.47 o 
  12   1  14        0.26        2.74      5.55 o 
  13   1  14       58.30       51.16      9.34 o 
 -13   2  14        3.47       14.10      9.97 o 
 -12   2  14       76.55       75.35     11.84 o 
 -11   2  14      122.50      103.26     12.41 o 
 -10   2  14       70.78       58.84      6.72 o 
  -9   2  14      205.17      187.17      9.00 o 
  -8   2  14       32.37       23.59      5.05 o 
  -7   2  14       26.93       32.38      4.95 o 
  -6   2  14       18.18        9.48      4.14 o 
  -5   2  14      153.64      140.81      5.78 o 
  -4   2  14      385.82      410.54      9.98 o 
  -3   2  14      165.28      185.77      6.91 o 
  -2   2  14      466.43      467.93     10.11 o 
  -1   2  14     2812.09     2740.29     34.34 o 
   0   2  14       16.27       23.27      3.19 o 
   1   2  14      880.24      835.11     13.41 o 
   2   2  14      456.56      511.96      9.72 o 
   3   2  14      362.45      336.54      8.56 o 
   4   2  14      922.59      872.40     16.92 o 
   5   2  14      840.07      843.50     14.50 o 
   6   2  14        0.90        0.80      2.58 o 
   7   2  14      567.95      589.78     10.23 o 
   8   2  14       64.68       65.83      5.05 o 
   9   2  14      383.55      375.21      9.99 o 
  10   2  14      192.66      182.41     13.28 o 
  11   2  14        0.28       -3.06      6.52 o 
  12   2  14       93.20       86.70      9.64 o 
  13   2  14        0.07        1.32      7.48 o 
 -13   3  14       24.06       43.08     11.01 o 
 -12   3  14        7.57       24.96     10.26 o 
 -11   3  14       86.91      101.27     12.14 o 
 -10   3  14      302.58      292.58     13.71 o 
  -9   3  14       37.97       29.33      5.46 o 
  -8   3  14      526.88      499.08     15.64 o 
  -7   3  14       42.14       38.87      5.72 o 
  -6   3  14      226.17      206.20      8.55 o 
  -5   3  14      444.33      392.03     11.30 o 
  -4   3  14      187.10      167.50      6.79 o 
  -3   3  14     1120.13     1117.96     17.80 o 
  -2   3  14      279.42      286.77      7.89 o 
  -1   3  14      359.48      314.23      9.19 o 
   0   3  14     2503.58     2287.57     29.44 o 
   1   3  14       60.94       66.69      4.04 o 
   2   3  14      120.25      112.56      5.19 o 
   3   3  14      264.19      236.82      8.24 o 
   4   3  14       17.32       11.41      3.88 o 
   5   3  14       22.50       23.82      4.08 o 
   6   3  14       38.21       40.40      3.59 o 
   7   3  14      105.03      109.56      4.58 o 
   8   3  14     1078.51     1116.44     18.07 o 
   9   3  14       13.48       17.91      7.96 o 
  10   3  14       79.89       73.00      8.72 o 
  11   3  14       40.27       37.09      8.39 o 
  12   3  14        8.72        9.16      7.77 o 
 -12   4  14        9.57       18.06      9.34 o 
 -11   4  14       87.40       88.01     11.64 o 
 -10   4  14       65.92       58.36      9.91 o 
  -9   4  14      244.86      235.04     12.08 o 
  -8   4  14      135.43      132.29      7.98 o 
  -7   4  14      813.52      825.89     30.84 o 
  -6   4  14        1.11       -2.96      4.06 o 
  -5   4  14      405.67      409.89     11.64 o 
  -4   4  14      353.70      356.54      9.67 o 
  -3   4  14      184.58      204.63      7.29 o 
  -2   4  14        0.57       -2.90      2.90 o 
  -1   4  14      809.54      780.12     13.71 o 
   0   4  14      423.16      411.39      9.28 o 
   1   4  14     1266.98     1243.54     29.37 o 
   2   4  14      176.95      169.87      7.52 o 
   3   4  14        2.28        1.16      3.36 o 
   4   4  14      118.12      126.07      5.55 o 
   5   4  14     1139.22     1047.30     17.42 o 
   6   4  14        9.89       12.60      3.58 o 
   7   4  14      576.82      570.72     14.71 o 
   8   4  14       49.76       50.78      6.78 o 
   9   4  14      223.02      215.72     12.46 o 
  10   4  14      146.06      132.43     14.54 o 
  11   4  14        4.93        7.66      7.14 o 
  12   4  14        4.60       14.23      6.94 o 
 -12   5  14       20.91       41.60     11.16 o 
 -11   5  14       34.14       41.43     10.26 o 
 -10   5  14        1.03       -3.74      7.62 o 
  -9   5  14       11.52        5.99      5.17 o 
  -8   5  14        8.57        5.87      9.27 o 
  -7   5  14       82.67       82.43      6.69 o 
  -6   5  14      411.55      436.27     12.65 o 
  -5   5  14     1884.41     1911.22     30.33 o 
  -4   5  14     1807.48     1741.76     28.86 o 
  -3   5  14       22.51       30.42      3.58 o 
  -2   5  14      710.06      733.79     15.02 o 
  -1   5  14      170.07      157.88      7.38 o 
   0   5  14      170.59      145.76      7.60 o 
   1   5  14       15.46       20.48      4.19 o 
   2   5  14     1358.71     1332.76     24.20 o 
   3   5  14     1129.48     1116.24     21.17 o 
   4   5  14       39.04       41.37      4.90 o 
   5   5  14        1.69        3.73      4.73 o 
   6   5  14       45.71       60.46      6.10 o 
   7   5  14      512.11      525.31     13.88 o 
   8   5  14       51.91       52.57     10.45 o 
   9   5  14       84.89       87.13      6.05 o 
  10   5  14       34.51       28.45      6.57 o 
  11   5  14       72.38       71.12      7.96 o 
  12   5  14       11.55       25.34      7.45 o 
 -12   6  14       48.29       72.50     12.41 o 
 -11   6  14       49.12       37.78     10.37 o 
 -10   6  14        2.06       12.01     14.98 o 
  -9   6  14        0.42        0.31      5.93 o 
  -8   6  14      168.36      164.52     10.31 o 
  -7   6  14      151.94      154.99      8.40 o 
  -6   6  14       74.11       84.34      9.40 o 
  -5   6  14      217.18      224.97      9.40 o 
  -4   6  14       49.46       55.53      6.24 o 
  -3   6  14       18.50       17.34      3.44 o 
  -2   6  14      389.27      437.49     13.80 o 
  -1   6  14       64.51       65.37      5.21 o 
   0   6  14      293.18      318.67      9.15 o 
   1   6  14       69.32       58.87      8.22 o 
   2   6  14      473.17      473.52     28.19 o 
   3   6  14      142.80      150.34      7.64 o 
   4   6  14      383.06      366.64     13.95 o 
   5   6  14      524.17      547.51     14.56 o 
   6   6  14      668.07      648.28     16.10 o 
   7   6  14       17.42       17.69      4.69 o 
   8   6  14        0.52        2.00      4.36 o 
   9   6  14       22.50       24.79      6.43 o 
  10   6  14       93.53       81.58      8.11 o 
  11   6  14       32.85       40.61      7.60 o 
 -11   7  14       14.40       22.02     15.86 o 
 -10   7  14        3.01        5.68      8.26 o 
  -9   7  14        6.23        2.50     11.45 o 
  -8   7  14       49.83       45.89      6.81 o 
  -7   7  14        2.92       -1.24      5.39 o 
  -6   7  14       36.73       38.87      6.20 o 
  -5   7  14      253.60      247.55     10.07 o 
  -4   7  14       55.50       61.87      9.54 o 
  -3   7  14      327.60      381.60     13.01 o 
  -2   7  14       68.47       77.75      6.17 o 
  -1   7  14      746.82      744.92     13.82 o 
   0   7  14        4.18        3.71      4.63 o 
   1   7  14      136.41      145.67      8.05 o 
   2   7  14      323.69      293.85      9.22 o 
   3   7  14      125.69      137.10      6.73 o 
   4   7  14      159.37      149.30      7.03 o 
   5   7  14      416.34      409.08     11.17 o 
   6   7  14        0.14        0.94      4.32 o 
   7   7  14      303.64      307.59     10.94 o 
   8   7  14       67.92       73.73      7.60 o 
   9   7  14       63.53       58.26      7.21 o 
  10   7  14        0.71        4.40      6.06 o 
  11   7  14        1.18        7.67      6.57 o 
 -10   8  14      146.32      162.98     22.02 o 
  -9   8  14        5.09       -2.20      7.81 o 
  -8   8  14        9.04        2.89      5.84 o 
  -7   8  14      151.73      156.62      9.21 o 
  -6   8  14      131.75      139.34      8.73 o 
  -5   8  14      417.49      450.30     13.64 o 
  -4   8  14       27.83       17.71      6.08 o 
  -3   8  14       20.06       22.91      6.08 o 
  -2   8  14      955.78      985.24     25.82 o 
  -1   8  14       22.07       11.45      4.71 o 
   0   8  14        3.72       -3.59      4.24 o 
   1   8  14       55.77       59.78      5.40 o 
   2   8  14      231.48      226.94      8.80 o 
   3   8  14        5.35        7.22      4.10 o 
   4   8  14        3.09       -0.66      6.67 o 
   5   8  14      459.34      455.89     12.46 o 
   6   8  14      448.45      461.73     12.43 o 
   7   8  14       66.75       59.80      7.12 o 
   8   8  14        0.69        1.54      5.75 o 
   9   8  14       37.04       48.05      7.42 o 
  10   8  14       22.09       24.25      7.08 o 
 -10   9  14        0.66        7.05     14.98 o 
  -9   9  14       15.64       -0.88     14.10 o 
  -8   9  14      118.04      137.51     14.01 o 
  -7   9  14       28.14       29.78      8.77 o 
  -6   9  14       57.87       57.76      7.89 o 
  -5   9  14       22.22       25.79      9.50 o 
  -4   9  14        7.42        3.70      7.33 o 
  -3   9  14        1.18        7.58      7.33 o 
  -2   9  14        5.63        4.68      5.56 o 
  -1   9  14       81.05       73.02      6.50 o 
   0   9  14     1134.60     1244.86     19.98 o 
   1   9  14       35.52       35.73      5.33 o 
   2   9  14      169.83      156.00      8.54 o 
   3   9  14       27.46       25.81      5.06 o 
   4   9  14        4.43       -3.42      4.25 o 
   5   9  14       43.06       45.62      6.61 o 
   6   9  14        6.58        2.02      5.88 o 
   7   9  14       62.83       65.08      7.42 o 
   8   9  14      115.53      143.19      9.66 o 
   9   9  14        0.22        1.89      6.18 o 
  10   9  14       17.98       37.00     14.98 o 
  -9  10  14       23.82       30.83     14.10 o 
  -8  10  14        1.43       -1.68     10.15 o 
  -7  10  14      189.18      213.84     16.43 o 
  -6  10  14       95.44      110.12     19.38 o 
  -5  10  14        0.44       -4.24      7.59 o 
  -4  10  14      151.68      163.73     13.21 o 
  -3  10  14        5.85        1.02      7.47 o 
  -2  10  14      237.08      224.79     14.80 o 
  -1  10  14      578.75      622.46     16.29 o 
   0  10  14        0.01       -4.08      4.08 o 
   1  10  14      336.29      365.29     10.51 o 
   2  10  14       23.36       26.39      4.95 o 
   3  10  14      214.06      223.61      9.46 o 
   4  10  14      118.91      116.19      8.14 o 
   5  10  14       14.46        9.30      7.36 o 
   6  10  14        2.49       -4.04      5.37 o 
   7  10  14      262.50      258.09     23.06 o 
   8  10  14        4.44        8.30      6.06 o 
   9  10  14       87.30       84.84     11.01 o 
  -8  11  14       43.99        6.17     17.62 o 
  -7  11  14       45.51       42.29     18.50 o 
  -6  11  14      243.55      220.24     26.43 o 
  -5  11  14        4.23        5.29     14.98 o 
  -4  11  14       61.80       37.00     17.62 o 
  -3  11  14      208.72      206.15     13.69 o 
  -2  11  14       37.81       37.32     21.58 o 
  -1  11  14      112.39      104.55      8.90 o 
   0  11  14        3.45       16.24      5.23 o 
   1  11  14       49.30       52.88      5.80 o 
   2  11  14       74.97       74.71      6.69 o 
   3  11  14       58.90       51.15      6.97 o 
   4  11  14       49.30       53.62      8.33 o 
   5  11  14      132.20      133.01     14.12 o 
   6  11  14      176.16      162.87     11.24 o 
   7  11  14       26.74       28.46      7.42 o 
  -6  12  14       60.35       29.07     18.50 o 
  -5  12  14       24.35        8.81     16.74 o 
  -4  12  14       78.93       67.83     20.26 o 
  -3  12  14       47.36       45.81     19.38 o 
  -2  12  14        3.29       14.98     16.74 o 
  -1  12  14        1.78        2.61      8.27 o 
   0  12  14       44.91       52.54     12.59 o 
   1  12  14       50.93       47.03      8.21 o 
   2  12  14        0.31       -0.09      5.76 o 
   3  12  14       86.45      115.52      8.87 o 
   4  12  14      119.49      125.49      9.29 o 
   5  12  14       12.75       14.04      6.18 o 
   6  12  14       60.32       68.49      8.35 o 
  -4  13  14       22.56       34.36     18.50 o 
  -3  13  14       34.20       29.95     18.50 o 
  -2  13  14       14.94       31.71     20.26 o 
  -1  13  14       16.37       10.57     18.50 o 
   0  13  14        5.15        4.48     11.89 o 
   1  13  14       35.22       24.27      7.96 o 
   2  13  14        4.19       15.30      8.81 o 
   3  13  14       69.32       90.35     11.41 o 
   4  13  14        1.46        7.87      9.52 o 
 -13   0  15       41.42       55.50     17.62 o 
 -11   0  15       49.75       55.50     14.98 o 
  -9   0  15       49.95       43.63      8.39 o 
  -7   0  15      622.52      570.44     19.93 o 
  -5   0  15       62.44       70.69      6.73 o 
  -3   0  15      614.98      553.80     14.88 o 
  -1   0  15     1593.12     1618.58     29.44 o 
   1   0  15      221.54      196.60      8.47 o 
   3   0  15     2547.12     2629.04     51.32 o 
   5   0  15      894.35      876.07     21.48 o 
   7   0  15      133.55      126.82      8.81 o 
   9   0  15       14.10        9.91      6.14 o 
  11   0  15      214.52      217.73     12.46 o 
 -13   1  15        3.04        9.58     10.26 o 
 -12   1  15       54.45       47.80     10.59 o 
 -11   1  15      122.95      114.24     12.77 o 
 -10   1  15       43.43       38.73      6.29 o 
  -9   1  15        8.92        1.12      4.72 o 
  -8   1  15       49.22       40.41      5.70 o 
  -7   1  15       44.80       44.32      5.39 o 
  -6   1  15      489.51      468.24     12.44 o 
  -5   1  15      749.51      714.82     16.44 o 
  -4   1  15     1087.08     1061.53     16.14 o 
  -3   1  15       84.44       94.40      5.08 o 
  -2   1  15      136.88      106.87      4.89 o 
  -1   1  15      188.98      171.42      6.36 o 
   0   1  15      268.93      235.04      8.58 o 
   1   1  15       27.37       23.62      3.26 o 
   2   1  15     1167.13     1191.66     19.44 o 
   3   1  15       25.59       17.87      3.36 o 
   4   1  15      344.46      325.76      8.46 o 
   5   1  15      530.83      524.69     10.90 o 
   6   1  15       98.55      111.33      4.71 o 
   7   1  15       11.85       13.20      3.26 o 
   8   1  15      304.53      313.43      9.23 o 
   9   1  15        2.61       -2.44      3.81 o 
  10   1  15      410.71      421.90     13.33 o 
  11   1  15        3.18        3.82      5.68 o 
  12   1  15       46.45       55.93      7.28 o 
 -12   2  15        8.16       12.94      9.02 o 
 -11   2  15       46.33       48.87     10.26 o 
 -10   2  15      203.83      216.38     25.99 o 
  -9   2  15        5.10        1.02      4.86 o 
  -8   2  15       76.29       69.68      6.38 o 
  -7   2  15       25.48       28.00      5.05 o 
  -6   2  15        0.17        0.43      4.10 o 
  -5   2  15      355.69      331.02     10.44 o 
  -4   2  15      271.72      272.22      7.71 o 
  -3   2  15      407.71      393.05      9.80 o 
  -2   2  15     3464.33     3358.33     41.67 o 
  -1   2  15      160.12      139.00      5.65 o 
   0   2  15        3.18        1.92      2.79 o 
   1   2  15      223.62      212.08      7.43 o 
   2   2  15       72.90       66.11      4.84 o 
   3   2  15      731.92      703.16     13.37 o 
   4   2  15       13.72       18.35      4.95 o 
   5   2  15      118.10      109.60      5.16 o 
   6   2  15      701.26      704.07     11.89 o 
   7   2  15        2.10        0.78      2.75 o 
   8   2  15      219.69      208.33     10.43 o 
   9   2  15      138.93      126.16      7.96 o 
  10   2  15       42.15       36.16      9.35 o 
  11   2  15      185.98      184.23     11.84 o 
  12   2  15       11.29       18.06      8.10 o 
 -12   3  15        1.85       -5.73     18.06 o 
 -11   3  15       53.39       60.14     20.70 o 
 -10   3  15        1.60       -6.94      7.77 o 
  -9   3  15      211.78      204.97      9.43 o 
  -8   3  15       40.28       40.19      5.82 o 
  -7   3  15       94.37       80.10      6.99 o 
  -6   3  15       61.52       52.40      5.49 o 
  -5   3  15      308.98      311.68     12.03 o 
  -4   3  15       99.63       99.45      5.77 o 
  -3   3  15      584.62      573.25     13.10 o 
  -2   3  15        0.66       -1.03      3.14 o 
  -1   3  15     2698.88     2562.98     33.14 o 
   0   3  15        5.64        8.15      3.26 o 
   1   3  15        3.18        1.55      3.31 o 
   2   3  15       76.33       75.24      4.82 o 
   3   3  15      138.37      144.48      6.90 o 
   4   3  15      660.43      646.21     14.33 o 
   5   3  15      620.90      630.20     12.60 o 
   6   3  15       73.64       74.74      4.91 o 
   7   3  15     1681.08     1678.61     25.08 o 
   8   3  15        7.35        6.20      3.44 o 
   9   3  15       19.73       22.07      6.86 o 
  10   3  15        1.22       -6.73      6.77 o 
  11   3  15        3.82        4.85      6.85 o 
  12   3  15        1.30        2.90     12.77 o 
 -12   4  15       31.67       18.00      9.91 o 
 -11   4  15       42.61       42.01      9.64 o 
 -10   4  15       80.60       70.93     10.54 o 
  -9   4  15       11.63        2.64      6.49 o 
  -8   4  15      262.52      256.19     10.50 o 
  -7   4  15        1.42       -4.04      4.47 o 
  -6   4  15       19.61       16.41      5.75 o 
  -5   4  15       18.35       14.71      5.55 o 
  -4   4  15       14.27        9.37      3.96 o 
  -3   4  15        1.77       -2.81      3.43 o 
  -2   4  15      552.65      520.91     11.27 o 
  -1   4  15      150.08      154.53      8.24 o 
   0   4  15      848.13      804.06     15.38 o 
   1   4  15      300.84      293.07      9.77 o 
   2   4  15        7.70        4.45      3.52 o 
   3   4  15      110.38      126.64      7.01 o 
   4   4  15      202.12      222.03     10.60 o 
   5   4  15      602.55      568.79     14.61 o 
   6   4  15      440.54      420.26     12.19 o 
   7   4  15        2.04       -3.36      3.36 o 
   8   4  15      178.10      189.22      8.16 o 
   9   4  15       62.33       59.86     11.01 o 
  10   4  15       21.96       34.80      8.37 o 
  11   4  15       43.60       48.16      9.34 o 
  12   4  15        2.97       -7.40      7.40 o 
 -12   5  15        8.66        4.83      9.02 o 
 -11   5  15        0.85       -1.00      8.89 o 
 -10   5  15        4.24       -6.13     15.42 o 
  -9   5  15       64.47       70.94      7.06 o 
  -8   5  15        4.84       -3.73      5.75 o 
  -7   5  15      768.24      745.72     24.16 o 
  -6   5  15      772.08      821.28     17.88 o 
  -5   5  15     1101.73     1134.88     21.33 o 
  -4   5  15        7.00        9.88      6.36 o 
  -3   5  15       13.10       21.68      3.86 o 
  -2   5  15      182.98      184.47      7.89 o 
  -1   5  15       33.09       31.26      5.15 o 
   0   5  15       16.49       15.83      4.63 o 
   1   5  15     2442.84     2395.24     49.81 o 
   2   5  15      413.22      428.84     12.02 o 
   3   5  15      922.74      874.85     23.57 o 
   4   5  15      125.21      121.47     13.26 o 
   5   5  15       20.41       19.16      4.67 o 
   6   5  15      170.00      153.68      7.93 o 
   7   5  15       97.84      102.48     12.60 o 
   8   5  15      189.85      207.97      9.15 o 
   9   5  15      135.44      142.22      7.58 o 
  10   5  15       32.02       20.12      7.77 o 
  11   5  15       65.32       73.54      8.65 o 
  12   5  15        2.54        9.69     13.21 o 
 -11   6  15        0.25        1.13      8.14 o 
 -10   6  15       11.52        4.60      8.26 o 
  -9   6  15       27.48       21.11      8.89 o 
  -8   6  15       57.72       58.77      8.11 o 
  -7   6  15      486.82      475.26     17.93 o 
  -6   6  15        7.89       13.66      5.31 o 
  -5   6  15       39.09       41.03      5.89 o 
  -4   6  15      164.89      149.79      7.87 o 
  -3   6  15       25.87       14.43      4.43 o 
  -2   6  15      154.73      137.78      8.01 o 
  -1   6  15      402.28      379.55     15.39 o 
   0   6  15      162.66      155.84      7.06 o 
   1   6  15     1149.22     1123.74     28.72 o 
   2   6  15      102.73       90.62      8.65 o 
   3   6  15       47.08       40.52      5.59 o 
   4   6  15      313.40      288.97     10.66 o 
   5   6  15        0.58        2.94      4.58 o 
   6   6  15        0.47        5.49      7.01 o 
   7   6  15        0.86       11.15      9.69 o 
   8   6  15      101.88       90.41      9.06 o 
   9   6  15      191.36      197.18     10.48 o 
  10   6  15        9.83        9.84      6.46 o 
  11   6  15       75.61       89.32      8.78 o 
 -11   7  15        0.26       13.53      9.28 o 
 -10   7  15        0.94       -7.81      7.81 o 
  -9   7  15       43.12       41.17      9.28 o 
  -8   7  15        3.78        9.00      6.77 o 
  -7   7  15       43.21       44.94      6.87 o 
  -6   7  15      279.42      282.95     12.46 o 
  -5   7  15        1.42        0.88      5.14 o 
  -4   7  15        8.88        1.20      5.47 o 
  -3   7  15       62.28       53.12      6.80 o 
  -2   7  15        7.80        5.28      3.43 o 
  -1   7  15        5.18        2.31      3.97 o 
   0   7  15      207.89      204.73      9.77 o 
   1   7  15       24.14       24.28      8.81 o 
   2   7  15      869.35      852.86     16.63 o 
   3   7  15        2.76        6.33      4.28 o 
   4   7  15      316.18      323.95     10.19 o 
   5   7  15       12.11       11.35      4.61 o 
   6   7  15      269.13      253.77      9.62 o 
   7   7  15       13.14        5.51      5.70 o 
   8   7  15      182.67      168.75     15.25 o 
   9   7  15        0.02       -5.75      5.75 o 
  10   7  15        3.50        5.02      6.39 o 
  11   7  15        1.94       11.45     13.21 o 
 -10   8  15        0.90       -0.88     14.98 o 
  -9   8  15       44.80       39.35      9.64 o 
  -8   8  15       43.63       48.66      8.24 o 
  -7   8  15      133.05      136.39      9.13 o 
  -6   8  15        6.55       12.96      5.81 o 
  -5   8  15      444.15      470.02     15.96 o 
  -4   8  15      155.91      129.94      9.38 o 
  -3   8  15       51.39       43.41      6.70 o 
  -2   8  15       34.72       25.25     11.35 o 
  -1   8  15      215.20      213.14      9.11 o 
   0   8  15      314.93      299.21     11.85 o 
   1   8  15       29.09       31.18      5.83 o 
   2   8  15        9.88       12.68      4.32 o 
   3   8  15        3.95        3.06      4.17 o 
   4   8  15      474.35      435.49     11.92 o 
   5   8  15       14.71        6.65      4.79 o 
   6   8  15      110.71      107.06      8.11 o 
   7   8  15        0.06       -0.17      5.55 o 
   8   8  15       30.29       33.10      7.08 o 
   9   8  15       32.73       28.71      7.28 o 
  10   8  15        0.31        1.21      6.43 o 
  -9   9  15        3.49        6.17     14.10 o 
  -8   9  15        8.54        7.50      9.52 o 
  -7   9  15      313.93      329.67     14.62 o 
  -6   9  15        3.58       10.48      6.87 o 
  -5   9  15      345.69      322.69     20.62 o 
  -4   9  15       72.17       66.12      9.74 o 
  -3   9  15      415.16      437.58     38.32 o 
  -2   9  15       10.79       -1.76      7.33 o 
  -1   9  15       75.48       84.74      7.73 o 
   0   9  15        8.27        6.65      4.52 o 
   1   9  15      312.16      296.27     10.08 o 
   2   9  15       68.54       84.77      6.87 o 
   3   9  15      205.32      197.46      8.55 o 
   4   9  15        0.32       -0.15      4.58 o 
   5   9  15       29.38       28.95      6.82 o 
   6   9  15        1.58        6.53      5.67 o 
   7   9  15      107.21      107.03     10.28 o 
   8   9  15        3.15        4.50      5.67 o 
   9   9  15        2.15       -1.89      6.39 o 
  -8  10  15      170.68      211.13     17.12 o 
  -7  10  15        0.28        3.91      9.91 o 
  -6  10  15       29.06       31.71     17.62 o 
  -5  10  15       80.52       76.15     11.89 o 
  -4  10  15        1.93       -7.47      7.47 o 
  -3  10  15        1.96       -3.16      8.81 o 
  -2  10  15       59.37       68.10     22.46 o 
  -1  10  15       42.85       46.85      5.84 o 
   0  10  15      107.47      137.24      7.19 o 
   1  10  15        2.74        2.98      4.82 o 
   2  10  15       24.23       16.86      5.10 o 
   3  10  15        0.23       -3.46      4.49 o 
   4  10  15       35.16       25.75      6.57 o 
   5  10  15       18.55       30.31      6.80 o 
   6  10  15      228.47      258.13     12.19 o 
   7  10  15       36.64       58.33      9.18 o 
   8  10  15       94.78      103.76      9.50 o 
  -7  11  15        7.56       -4.40     17.62 o 
  -6  11  15       10.28        0.00     15.86 o 
  -5  11  15        0.72       -1.76     15.86 o 
  -4  11  15      156.93      202.62     25.55 o 
  -3  11  15        1.88       12.07      9.25 o 
  -2  11  15        0.26       14.33     12.33 o 
  -1  11  15      247.48      260.81     22.46 o 
   0  11  15        1.80        6.27      5.20 o 
   1  11  15      195.58      212.72      9.27 o 
   2  11  15       12.80       17.44      5.44 o 
   3  11  15      153.10      163.57      9.77 o 
   4  11  15       88.70      109.50      8.87 o 
   5  11  15       22.14       26.21      6.70 o 
   6  11  15        0.60       -1.84      6.57 o 
   7  11  15       33.57       51.27     12.71 o 
  -5  12  15       43.10       60.79     20.26 o 
  -4  12  15       50.06       18.50     18.50 o 
  -3  12  15       35.27        7.93     17.62 o 
  -2  12  15       94.79      140.07     22.91 o 
  -1  12  15        0.09       -8.39      8.39 o 
   0  12  15       68.74       68.04      9.30 o 
   1  12  15       57.75       60.40      9.91 o 
   2  12  15        4.43        8.03      7.91 o 
   3  12  15      166.09      181.39     10.33 o 
   4  12  15       13.12       18.24      7.32 o 
   5  12  15        0.09       -3.74      6.39 o 
  -3  13  15       25.96       31.71     21.14 o 
  -2  13  15       37.34       22.91     18.50 o 
  -1  13  15        2.58       -4.40     17.62 o 
   0  13  15       57.14       63.43     21.14 o 
   1  13  15       79.47       90.11     11.41 o 
   2  13  15      226.37      226.69     14.80 o 
 -12   0  16        2.39      -12.33     12.33 o 
 -10   0  16      229.21      207.91     21.14 o 
  -8   0  16      669.73      650.70     22.73 o 
  -6   0  16       18.25        9.69      6.23 o 
  -4   0  16       57.07       46.88      6.06 o 
  -2   0  16       10.05        2.88      4.22 o 
   0   0  16     1798.63     1678.10     45.23 o 
   2   0  16     2173.83     2189.59     44.73 o 
   4   0  16     1149.14     1094.40     25.80 o 
   6   0  16       48.15       54.90      9.07 o 
   8   0  16      402.32      388.97     14.91 o 
  10   0  16      306.55      298.66     13.70 o 
  12   0  16        0.86       -0.88      8.81 o 
 -12   1  16       70.20       81.12     12.14 o 
 -11   1  16        0.52       17.18      9.34 o 
 -10   1  16       12.17       11.11      8.65 o 
  -9   1  16      131.20      130.71      8.14 o 
  -8   1  16       29.00       23.28      5.46 o 
  -7   1  16      735.46      685.31     22.00 o 
  -6   1  16      116.50      108.03      8.30 o 
  -5   1  16      444.68      411.71     11.45 o 
  -4   1  16      221.35      221.46      8.06 o 
  -3   1  16       23.26       23.39      3.81 o 
  -2   1  16       16.49       14.99      3.34 o 
  -1   1  16      282.24      242.41      7.31 o 
   0   1  16        2.97        2.98      3.19 o 
   1   1  16     1604.17     1591.67     24.69 o 
   2   1  16      286.46      285.70     11.32 o 
   3   1  16      435.07      418.98     10.22 o 
   4   1  16       21.00       23.22      3.72 o 
   5   1  16      403.05      412.88     10.21 o 
   6   1  16      312.05      316.60      7.69 o 
   7   1  16      345.49      382.57     12.80 o 
   8   1  16      125.63      114.61      6.24 o 
   9   1  16      451.34      494.55     15.39 o 
  10   1  16        0.13        8.70      5.72 o 
  11   1  16      193.40      203.77      9.97 o 
  12   1  16       27.99       43.46      8.65 o 
 -12   2  16        5.86       13.66      9.97 o 
 -11   2  16       16.25       22.02      9.34 o 
 -10   2  16       33.62       23.47     22.02 o 
  -9   2  16       46.74       43.22      6.38 o 
  -8   2  16       39.23       45.28      6.02 o 
  -7   2  16        8.21        1.34      4.34 o 
  -6   2  16      403.73      381.16     11.56 o 
  -5   2  16     1387.23     1304.23     33.32 o 
  -4   2  16      430.62      397.23     12.27 o 
  -3   2  16     2800.15     2765.76     36.25 o 
  -2   2  16      388.11      367.68      9.50 o 
  -1   2  16      520.86      502.26     10.74 o 
   0   2  16        2.36        5.08      3.58 o 
   1   2  16      232.36      225.30      8.27 o 
   2   2  16      765.88      746.70     14.44 o 
   3   2  16      318.77      304.15      8.64 o 
   4   2  16        9.89        4.50      3.40 o 
   5   2  16      738.91      735.98     17.53 o 
   6   2  16      551.98      530.99     11.55 o 
   7   2  16        7.35        8.07      3.77 o 
   8   2  16       13.94       19.41      4.37 o 
   9   2  16       25.99       26.16      5.75 o 
  10   2  16      162.05      183.08     19.97 o 
  11   2  16       56.78       53.99      9.02 o 
  12   2  16        2.25        0.42      7.14 o 
 -12   3  16       43.28       29.27     18.06 o 
 -11   3  16       16.43        5.10      9.02 o 
 -10   3  16       85.79       94.06     11.84 o 
  -9   3  16        4.42        2.64      5.26 o 
  -8   3  16       99.02       95.28      7.35 o 
  -7   3  16      621.39      576.86     23.65 o 
  -6   3  16       73.60       70.21      6.14 o 
  -5   3  16        4.27        9.11      5.24 o 
  -4   3  16      286.40      267.05      8.78 o 
  -3   3  16       13.40        9.80      3.92 o 
  -2   3  16       60.46       64.25      4.91 o 
  -1   3  16       83.49       97.15      6.05 o 
   0   3  16        0.46        1.20      4.32 o 
   1   3  16      582.11      561.38     16.02 o 
   2   3  16       29.44       29.94      4.02 o 
   3   3  16      446.92      431.87     12.14 o 
   4   3  16      654.77      630.07     14.68 o 
   5   3  16      530.66      536.17     11.61 o 
   6   3  16      954.20      988.34     17.36 o 
   7   3  16       12.37       13.11      3.93 o 
   8   3  16       18.95       16.96      3.97 o 
   9   3  16        7.29        1.98      6.14 o 
  10   3  16        0.65        5.37      6.77 o 
  11   3  16       12.61       15.25     21.14 o 
  12   3  16      103.95      138.36     11.84 o 
 -12   4  16       43.30       50.28     11.51 o 
 -11   4  16        6.79       17.16     11.01 o 
 -10   4  16       82.42       62.77     10.54 o 
  -9   4  16       92.31       72.87      7.30 o 
  -8   4  16       44.53       43.12      6.20 o 
  -7   4  16       17.44       15.52      5.36 o 
  -6   4  16      136.10      119.18      8.81 o 
  -5   4  16       46.25       38.86      6.57 o 
  -4   4  16      879.70      792.95     19.81 o 
  -3   4  16      299.82      321.21      9.46 o 
  -2   4  16      189.07      169.91      6.97 o 
  -1   4  16      198.65      207.12      8.33 o 
   0   4  16       11.67        9.44      4.02 o 
   1   4  16       32.73       35.92      5.04 o 
   2   4  16      347.90      351.94     10.70 o 
   3   4  16      259.38      249.46     10.55 o 
   4   4  16        0.24        1.32      4.01 o 
   5   4  16      749.64      701.15     16.61 o 
   6   4  16        2.01       -2.39      4.72 o 
   7   4  16      135.74      132.89      6.38 o 
   8   4  16       10.40       16.33      4.76 o 
   9   4  16        0.26        2.88     11.89 o 
  10   4  16       24.89       30.48     10.13 o 
  11   4  16       59.41       67.24      9.97 o 
 -11   5  16       44.99       26.32     11.01 o 
 -10   5  16        2.46        3.87     12.77 o 
  -9   5  16       24.30       -0.14     23.79 o 
  -8   5  16        7.07       15.15      5.91 o 
  -7   5  16      329.31      319.50     13.82 o 
  -6   5  16      426.70      414.26     15.07 o 
  -5   5  16        8.69        9.10      5.59 o 
  -4   5  16     1245.99     1231.39     25.83 o 
  -3   5  16      713.63      711.95     15.96 o 
  -2   5  16      929.00      959.01     21.15 o 
  -1   5  16       22.19       27.63      5.55 o 
   0   5  16      451.29      425.72     16.35 o 
   1   5  16      624.29      648.39     15.74 o 
   2   5  16      456.30      445.95     12.53 o 
   3   5  16        0.49       -0.37      7.05 o 
   4   5  16       91.00       98.04     10.44 o 
   5   5  16       36.27       43.72      5.75 o 
   6   5  16      201.48      181.83      8.81 o 
   7   5  16      220.34      212.27      9.64 o 
   8   5  16      199.07      178.41     14.98 o 
   9   5  16      100.83      100.46     15.42 o 
  10   5  16      190.33      205.86     26.43 o 
  11   5  16        0.08        5.91      6.77 o 
 -11   6  16       26.48       17.34      9.74 o 
 -10   6  16       88.73       90.91     12.04 o 
  -9   6  16      174.18      150.79     17.18 o 
  -8   6  16      276.10      271.88     13.27 o 
  -7   6  16        5.22       -0.11      5.58 o 
  -6   6  16      549.36      573.49     15.27 o 
  -5   6  16       71.73       72.52      6.69 o 
  -4   6  16      374.33      409.06     15.88 o 
  -3   6  16       58.63       54.23      7.77 o 
  -2   6  16      356.65      361.66     15.27 o 
  -1   6  16      563.94      536.46     20.22 o 
   0   6  16     2275.14     2303.84     47.16 o 
   1   6  16       82.13       86.44     16.74 o 
   2   6  16       86.94      108.43      9.28 o 
   3   6  16      118.29      117.36      7.64 o 
   4   6  16       24.54       25.33      5.31 o 
   5   6  16        7.39        8.41      4.73 o 
   6   6  16      148.29      164.69     10.39 o 
   7   6  16      273.36      275.04     14.33 o 
   8   6  16      437.68      481.67     16.25 o 
   9   6  16        1.40       -0.55      5.88 o 
  10   6  16       14.89       17.66      6.94 o 
  11   6  16       44.71       48.50      8.24 o 
 -10   7  16        0.85        9.16      9.10 o 
  -9   7  16      107.26      124.84     12.90 o 
  -8   7  16        0.27       -3.56      8.71 o 
  -7   7  16      158.71      179.75     13.48 o 
  -6   7  16        9.78        8.92      6.00 o 
  -5   7  16        1.51        2.67      6.06 o 
  -4   7  16      459.86      422.04     14.51 o 
  -3   7  16       64.08       75.74      9.55 o 
  -2   7  16       44.12       47.02      6.28 o 
  -1   7  16      655.44      693.83     17.74 o 
   0   7  16       20.85       18.11      6.32 o 
   1   7  16      625.15      685.24     20.52 o 
   2   7  16       25.26       30.80      5.88 o 
   3   7  16       40.88       21.92      4.69 o 
   4   7  16       61.55       49.01      5.44 o 
   5   7  16      491.67      431.26     13.48 o 
   6   7  16       17.86       12.11      7.53 o 
   7   7  16      391.93      393.21     14.26 o 
   8   7  16        1.92        5.62      6.18 o 
   9   7  16       90.27       85.03      8.40 o 
  10   7  16       34.02       47.73      7.96 o 
 -10   8  16        0.44        8.81     14.10 o 
  -9   8  16       71.57       72.25     11.21 o 
  -8   8  16       70.20       69.24     10.78 o 
  -7   8  16       51.79       48.04      7.17 o 
  -6   8  16       92.17       99.99     15.88 o 
  -5   8  16       89.59      100.07      9.26 o 
  -4   8  16        8.77        2.52      6.18 o 
  -3   8  16       10.03       10.58      5.85 o 
  -2   8  16        0.78       -7.33      7.33 o 
  -1   8  16      139.20      138.34      8.51 o 
   0   8  16      246.80      239.99     11.04 o 
   1   8  16       37.43       32.55      6.39 o 
   2   8  16       91.49       92.39      6.17 o 
   3   8  16       83.17       85.45      6.33 o 
   4   8  16        2.27        8.79      4.72 o 
   5   8  16        3.94       -1.35      5.91 o 
   6   8  16       92.45       94.91      8.11 o 
   7   8  16       64.74       57.03      7.28 o 
   8   8  16      140.67      136.62     11.20 o 
   9   8  16        0.60        6.23      6.34 o 
  -9   9  16        7.00       16.74     15.86 o 
  -8   9  16        3.64       14.10     13.21 o 
  -7   9  16       91.92       95.64      9.71 o 
  -6   9  16      216.31      234.66     22.56 o 
  -5   9  16       31.84       53.87      8.35 o 
  -4   9  16       78.88       77.17     10.26 o 
  -3   9  16       45.94       23.03      8.14 o 
  -2   9  16      122.45      116.09     11.85 o 
  -1   9  16       25.64       25.11      6.85 o 
   0   9  16      341.82      343.97     13.59 o 
   1   9  16      346.10      359.36     13.88 o 
   2   9  16      276.75      294.92     10.45 o 
   3   9  16        5.65        6.53      4.65 o 
   4   9  16       67.70       73.93      9.33 o 
   5   9  16        4.93        3.99      7.99 o 
   6   9  16       55.89       54.45      7.60 o 
   7   9  16       22.67       26.04      7.02 o 
   8   9  16        4.44       -2.94      5.99 o 
   9   9  16       33.67       48.45     14.98 o 
  -8  10  16        0.03       -9.91      9.91 o 
  -7  10  16      104.92      133.91     22.02 o 
  -6  10  16        1.20       -5.74      8.64 o 
  -5  10  16      160.27      147.94     16.74 o 
  -4  10  16       18.41        9.87      8.80 o 
  -3  10  16      123.79      144.84     12.49 o 
  -2  10  16        8.83       -1.69      7.93 o 
  -1  10  16      268.03      304.40     12.54 o 
   0  10  16       16.03        6.35      5.31 o 
   1  10  16       49.46       63.98      6.40 o 
   2  10  16        5.78       15.40      5.40 o 
   3  10  16      131.27      127.52      8.75 o 
   4  10  16       10.61        6.90      5.76 o 
   5  10  16      321.93      360.58     14.22 o 
   6  10  16       14.87       26.21      7.28 o 
   7  10  16       82.42       84.10     10.89 o 
  -6  11  16        1.83        1.76     16.74 o 
  -5  11  16        0.57       21.14     17.62 o 
  -4  11  16       41.72       45.03     10.75 o 
  -3  11  16        2.14        2.00     12.33 o 
  -2  11  16       47.04       66.91     10.26 o 
  -1  11  16      179.11      221.84     14.80 o 
   0  11  16        4.16       -1.26      5.41 o 
   1  11  16      124.18      118.98     11.70 o 
   2  11  16      132.65      153.43      9.43 o 
   3  11  16        5.36       14.37      6.18 o 
   4  11  16       17.42       22.74     10.13 o 
   5  11  16        0.08       -2.33      6.51 o 
   6  11  16       78.56       88.55      9.26 o 
  -4  12  16       30.75       18.50     18.50 o 
  -3  12  16      171.95      193.81     25.55 o 
  -2  12  16       65.23       74.75     11.07 o 
  -1  12  16        3.01       -7.96      8.14 o 
   0  12  16       38.03       36.12     11.45 o 
   1  12  16       28.01       10.13      8.65 o 
   2  12  16        0.52       -6.18      6.18 o 
   3  12  16       12.74        3.01      6.73 o 
   4  12  16        8.38       -3.08      6.51 o 
   0  13  16        5.16        0.00     18.50 o 
 -11   0  17       71.46       82.81     16.74 o 
  -9   0  17     1058.71     1032.32     31.13 o 
  -7   0  17        0.73       -6.14      6.14 o 
  -5   0  17       66.66       66.08      8.39 o 
  -3   0  17       66.21       76.30      7.35 o 
  -1   0  17     1596.35     1478.17     34.11 o 
   1   0  17       35.43       46.21      6.52 o 
   3   0  17      856.16      768.01     22.02 o 
   5   0  17       62.49       74.88      6.85 o 
   7   0  17      546.47      568.25     18.07 o 
   9   0  17       98.12      108.01      9.34 o 
  11   0  17       16.14       16.22      7.40 o 
 -12   1  17        4.36        8.25     10.26 o 
 -11   1  17        0.08       -7.77      7.77 o 
 -10   1  17       92.20       85.90     11.84 o 
  -9   1  17        0.01       -5.29      5.59 o 
  -8   1  17      217.00      218.35     10.12 o 
  -7   1  17        0.22       -0.37      4.57 o 
  -6   1  17        1.10       -0.04      4.37 o 
  -5   1  17      306.06      292.63     10.24 o 
  -4   1  17       55.73       44.24      4.53 o 
  -3   1  17      659.60      644.45     12.15 o 
  -2   1  17     1341.74     1285.75     18.44 o 
  -1   1  17      119.42      127.94      6.99 o 
   0   1  17      958.42     1032.37     18.53 o 
   1   1  17      140.02      125.40      6.24 o 
   2   1  17        2.32       -0.73      3.28 o 
   3   1  17      106.72      111.16      5.89 o 
   4   1  17      284.70      260.22      8.57 o 
   5   1  17       76.52       85.28      5.16 o 
   6   1  17      830.20      809.99     15.19 o 
   7   1  17      212.96      209.24      8.77 o 
   8   1  17      189.51      200.91      8.14 o 
   9   1  17       25.40       22.85      5.87 o 
  10   1  17       46.32       50.84      6.73 o 
  11   1  17       17.86       27.46      6.82 o 
  12   1  17       53.55       43.64      9.02 o 
 -12   2  17        3.42       13.80     10.26 o 
 -11   2  17       56.28       65.83     12.33 o 
 -10   2  17        7.07       -0.29     10.57 o 
  -9   2  17       61.07       68.28      7.13 o 
  -8   2  17      237.13      230.59     10.22 o 
  -7   2  17        0.20       -3.67      4.28 o 
  -6   2  17        2.65        2.92      4.79 o 
  -5   2  17       40.93       31.54      5.49 o 
  -4   2  17      475.56      481.11     11.87 o 
  -3   2  17      263.79      248.08      7.82 o 
  -2   2  17      304.59      279.92      8.81 o 
  -1   2  17      260.39      243.30      8.95 o 
   0   2  17     2215.54     2200.87     32.90 o 
   1   2  17      551.04      594.40     16.02 o 
   2   2  17       38.75       46.08      4.96 o 
   3   2  17      274.40      247.12      8.46 o 
   4   2  17     2242.33     2209.99     32.31 o 
   5   2  17      513.10      487.94     13.16 o 
   6   2  17       53.31       60.84      5.14 o 
   7   2  17        2.14        1.25      3.39 o 
   8   2  17      203.94      201.32      8.01 o 
   9   2  17      376.27      396.48     13.35 o 
  10   2  17        9.68       10.39      5.92 o 
  11   2  17        7.28        9.69      7.77 o 
 -12   3  17        1.61       -6.17     14.10 o 
 -11   3  17       41.38       52.77     10.54 o 
 -10   3  17       30.90       31.96     10.15 o 
  -9   3  17        0.13        1.37      5.14 o 
  -8   3  17        3.70        3.78      5.47 o 
  -7   3  17      645.11      617.06     15.95 o 
  -6   3  17      102.86      116.47      7.59 o 
  -5   3  17      360.86      394.37     14.41 o 
  -4   3  17      372.40      363.11     11.51 o 
  -3   3  17      371.82      381.60     10.34 o 
  -2   3  17       20.00       12.12      4.61 o 
  -1   3  17        5.64        1.44      3.81 o 
   0   3  17        3.26       -3.84      3.84 o 
   1   3  17     1790.13     1791.26     27.84 o 
   2   3  17      674.54      616.02     13.25 o 
   3   3  17      636.41      636.68     15.32 o 
   4   3  17        5.48        3.05      4.01 o 
   5   3  17      219.95      218.25      8.01 o 
   6   3  17       60.55       50.00      5.34 o 
   7   3  17       69.28       75.77      5.34 o 
   8   3  17        0.27        0.30      3.65 o 
   9   3  17       83.68       88.79      9.91 o 
  10   3  17        0.34       -4.85      6.85 o 
  11   3  17      114.37      123.63     11.16 o 
 -11   4  17       13.98       12.33      9.34 o 
 -10   4  17       64.72       55.11     10.89 o 
  -9   4  17      119.29      121.95     13.21 o 
  -8   4  17       66.10       63.25      6.79 o 
  -7   4  17       88.84       78.04      7.16 o 
  -6   4  17      693.57      696.22     19.10 o 
  -5   4  17      769.57      776.20     20.12 o 
  -4   4  17      163.88      165.03      9.26 o 
  -3   4  17      166.33      157.97      8.07 o 
  -2   4  17      691.26      695.18     15.51 o 
  -1   4  17      955.51      890.57     17.63 o 
   0   4  17       10.10        4.01      4.25 o 
   1   4  17      590.95      549.25     14.42 o 
   2   4  17      858.21      877.16     19.04 o 
   3   4  17      285.12      292.06     15.05 o 
   4   4  17       24.36       31.33      4.79 o 
   5   4  17      155.77      144.81      9.27 o 
   6   4  17        2.75        2.02      4.52 o 
   7   4  17       53.07       55.18      5.47 o 
   8   4  17       36.22       40.26      5.96 o 
   9   4  17       73.30       65.28     11.89 o 
  10   4  17      258.78      274.48     18.50 o 
  11   4  17       37.54       51.45      9.64 o 
 -11   5  17        4.08        5.97      9.91 o 
 -10   5  17        0.47        7.84     13.66 o 
  -9   5  17        1.83       -7.54      7.77 o 
  -8   5  17      762.27      768.49     18.80 o 
  -7   5  17       36.84       55.50      8.11 o 
  -6   5  17       87.74       94.97     10.22 o 
  -5   5  17      310.89      313.24     16.11 o 
  -4   5  17       48.56       57.78     10.13 o 
  -3   5  17       62.37       51.83      5.97 o 
  -2   5  17       43.89       37.84      7.88 o 
  -1   5  17        0.05       -4.92      5.69 o 
   0   5  17     2804.93     2825.74     46.59 o 
   1   5  17      648.06      672.35     22.67 o 
   2   5  17        3.34       -0.07      4.26 o 
   3   5  17      628.98      611.92     19.90 o 
   4   5  17      151.20      158.29      8.47 o 
   5   5  17      145.28      134.56     18.84 o 
   6   5  17       74.95       90.38      7.18 o 
   7   5  17        0.43        4.53      6.61 o 
   8   5  17      383.48      376.19     16.20 o 
   9   5  17      241.41      232.18     21.58 o 
  10   5  17       16.15        8.84      7.77 o 
  11   5  17        3.48       -0.40      6.70 o 
 -10   6  17        8.43        3.28      8.89 o 
  -9   6  17       22.63       31.23     10.15 o 
  -8   6  17       26.03       33.08      7.75 o 
  -7   6  17      171.31      188.86     11.31 o 
  -6   6  17      102.26       96.66      8.92 o 
  -5   6  17       13.73       18.25      7.77 o 
  -4   6  17        2.51        3.44      6.52 o 
  -3   6  17      146.01      122.02      9.97 o 
  -2   6  17       46.39       49.24      6.83 o 
  -1   6  17      345.91      369.81     13.48 o 
   0   6  17       29.30       32.46      5.88 o 
   1   6  17       24.92       29.01      8.37 o 
   2   6  17       35.69       43.55     11.45 o 
   3   6  17      276.22      264.20     13.66 o 
   4   6  17       14.00       15.48      5.04 o 
   5   6  17      565.46      529.00     25.86 o 
   6   6  17       77.56       66.38      6.77 o 
   7   6  17      682.61      662.59     21.18 o 
   8   6  17       10.77       20.09      7.77 o 
   9   6  17        1.40       -1.94      7.64 o 
  10   6  17       70.78       91.65      8.98 o 
 -10   7  17       22.45       10.94      9.52 o 
  -9   7  17        1.23        5.11      9.28 o 
  -8   7  17       63.09       56.17     12.33 o 
  -7   7  17        2.45        2.59      5.86 o 
  -6   7  17       57.77       70.56      8.44 o 
  -5   7  17        1.44        4.17      6.18 o 
  -4   7  17      711.67      742.05     40.08 o 
  -3   7  17      333.90      332.77     15.88 o 
  -2   7  17      625.45      638.06     46.69 o 
  -1   7  17        0.36        4.46      5.04 o 
   0   7  17      620.61      614.21     16.68 o 
   1   7  17        5.53       10.21      5.37 o 
   2   7  17       28.46       16.99      8.16 o 
   3   7  17       18.09       15.84      4.61 o 
   4   7  17        7.27        5.45      4.50 o 
   5   7  17        6.26        5.71      4.82 o 
   6   7  17      518.78      538.09     25.38 o 
   7   7  17        0.24        9.04      6.06 o 
   8   7  17       89.55       81.19      8.30 o 
   9   7  17        4.38       -2.94      6.10 o 
  10   7  17       79.54       77.56      8.81 o 
  -9   8  17       37.35       52.38     11.01 o 
  -8   8  17        0.30       -7.77      7.77 o 
  -7   8  17       75.12       77.92     11.72 o 
  -6   8  17      166.93      169.71     11.31 o 
  -5   8  17      156.95      157.76     10.29 o 
  -4   8  17       31.90       58.52      8.42 o 
  -3   8  17      371.82      397.32     23.79 o 
  -2   8  17        4.01       -6.17      8.81 o 
  -1   8  17      266.37      275.89     11.95 o 
   0   8  17        0.17       -0.20      5.41 o 
   1   8  17       61.13       66.00      7.21 o 
   2   8  17      148.64      137.37      7.63 o 
   3   8  17       33.18       24.59      5.10 o 
   4   8  17       22.09       20.07      5.47 o 
   5   8  17      354.34      386.44     14.67 o 
   6   8  17        0.38       -6.71      6.71 o 
   7   8  17      220.19      214.97     11.22 o 
   8   8  17       19.41       20.90      6.94 o 
   9   8  17       19.00       15.42      8.20 o 
  -8   9  17        6.95        2.86      8.89 o 
  -7   9  17       12.38        8.88      7.32 o 
  -6   9  17       70.22       66.32      8.87 o 
  -5   9  17      123.45      106.87     11.85 o 
  -4   9  17        0.36       -2.17     13.21 o 
  -3   9  17      154.89      188.43     13.54 o 
  -2   9  17       41.64       44.93     11.45 o 
  -1   9  17       30.56       25.95      7.40 o 
   0   9  17       47.85       54.16      8.62 o 
   1   9  17      385.34      418.73     12.41 o 
   2   9  17       23.37       18.44      6.23 o 
   3   9  17      204.34      218.38      9.49 o 
   4   9  17      132.39      138.32      9.55 o 
   5   9  17      109.08      113.21      9.26 o 
   6   9  17       54.67       59.84      7.89 o 
   7   9  17       16.04       16.66      7.87 o 
   8   9  17       27.72       21.62      8.21 o 
  -7  10  17        0.56        3.52     15.86 o 
  -6  10  17       35.88       26.25     10.26 o 
  -5  10  17      108.60      114.63     23.79 o 
  -4  10  17        9.05        2.32      9.10 o 
  -3  10  17        2.86       -2.06      7.99 o 
  -2  10  17        2.54        1.21     10.13 o 
  -1  10  17        5.53        8.18      6.52 o 
   0  10  17      138.97      160.50     10.14 o 
   1  10  17       23.76       18.50      5.57 o 
   2  10  17      103.13      117.56      9.44 o 
   3  10  17        4.14       -3.91      5.92 o 
   4  10  17       60.33       58.29      7.72 o 
   5  10  17       43.91       36.55      7.60 o 
   6  10  17       18.20        5.98      6.57 o 
   7  10  17        0.03       -7.34      9.00 o 
  -6  11  17        3.86       -9.69     15.86 o 
  -5  11  17      189.80      202.62     25.55 o 
  -4  11  17       11.41       -4.49     24.23 o 
  -3  11  17       62.76       66.55     11.07 o 
  -2  11  17       33.58       19.93      9.07 o 
  -1  11  17        2.78       -8.81     10.57 o 
   0  11  17        2.50       -0.06      5.83 o 
   1  11  17       71.74       83.67     13.29 o 
   2  11  17        1.93        6.52      6.56 o 
   3  11  17       59.46       82.08      8.40 o 
   4  11  17        0.90       -2.98      6.06 o 
   5  11  17       12.09       13.04      7.21 o 
  -3  12  17      150.11      177.07     26.43 o 
  -2  12  17        5.68        2.96      9.18 o 
  -1  12  17       18.81       34.36     12.33 o 
   0  12  17        0.09        0.88     11.45 o 
   1  12  17        2.73        2.20      8.72 o 
   2  12  17       77.05       95.70      8.92 o 
   3  12  17       61.82       69.90      8.98 o 
 -10   0  18      578.44      647.51     35.24 o 
  -8   0  18       56.03       53.06      9.28 o 
  -6   0  18     1606.37     1564.32     39.23 o 
  -4   0  18     1305.09     1298.25     31.43 o 
  -2   0  18     2648.52     2609.36     54.65 o 
   0   0  18      303.02      270.79     13.38 o 
   2   0  18      239.37      225.26     20.26 o 
   4   0  18     1722.38     1544.21     34.54 o 
   6   0  18      169.97      161.12      7.75 o 
   8   0  18       11.34        1.76      6.23 o 
  10   0  18        3.46       -2.18      8.81 o 
 -11   1  18      100.78      106.17     13.66 o 
 -10   1  18       28.55       19.15      9.64 o 
  -9   1  18      145.82      151.67      9.13 o 
  -8   1  18       26.46       23.40      5.91 o 
  -7   1  18      139.01      130.42      8.14 o 
  -6   1  18      700.79      643.12     15.95 o 
  -5   1  18       17.50       13.58      5.05 o 
  -4   1  18      100.49       78.86      5.73 o 
  -3   1  18       31.00       34.89      4.43 o 
  -2   1  18      399.31      390.79     11.48 o 
  -1   1  18      120.82      118.50      6.87 o 
   0   1  18      508.72      491.54     15.78 o 
   1   1  18      461.29      419.08     11.30 o 
   2   1  18     2521.11     2343.07     34.38 o 
   3   1  18      223.75      237.44     11.32 o 
   4   1  18       89.63       85.87      5.80 o 
   5   1  18      204.51      204.34      7.70 o 
   6   1  18      287.88      286.99      9.35 o 
   7   1  18       46.28       41.40      4.33 o 
   8   1  18        0.65        0.49      4.37 o 
   9   1  18       10.07       12.99      4.85 o 
  10   1  18      161.33      202.00     10.15 o 
  11   1  18       57.12       45.87      7.08 o 
 -11   2  18        0.09       -0.69     10.13 o 
 -10   2  18        7.31        9.69      8.72 o 
  -9   2  18      129.75      120.63     10.50 o 
  -8   2  18        3.11        7.98      5.39 o 
  -7   2  18      293.60      293.51     11.55 o 
  -6   2  18       36.75       19.18      5.23 o 
  -5   2  18       78.35       76.62      6.59 o 
  -4   2  18       18.14       20.97      4.52 o 
  -3   2  18        0.74       -3.21      3.75 o 
  -2   2  18      143.94      126.24     10.99 o 
  -1   2  18       34.09       32.73      5.34 o 
   0   2  18      370.09      329.14     15.74 o 
   1   2  18      285.61      277.87      9.34 o 
   2   2  18       29.44       32.17      4.69 o 
   3   2  18      622.37      642.96     13.93 o 
   4   2  18        3.69       -0.12      3.81 o 
   5   2  18      305.40      284.12     10.29 o 
   6   2  18        4.35        8.24      4.06 o 
   7   2  18      247.11      262.17      7.71 o 
   8   2  18        5.49        7.00      5.15 o 
   9   2  18       60.80       64.31      7.08 o 
  10   2  18       59.49       59.48      7.02 o 
  11   2  18       16.08       21.93      8.39 o 
 -11   3  18        6.66       -2.96      9.52 o 
 -10   3  18       10.12       18.74      9.02 o 
  -9   3  18       59.80       69.05     15.86 o 
  -8   3  18      177.27      169.17      9.32 o 
  -7   3  18       15.81       12.64      5.46 o 
  -6   3  18      138.41      128.56     13.10 o 
  -5   3  18      722.28      683.74     16.27 o 
  -4   3  18        1.48        1.06      5.04 o 
  -3   3  18      961.87      928.18     18.93 o 
  -2   3  18      169.59      168.16      8.20 o 
  -1   3  18       69.23       65.35      5.64 o 
   0   3  18      722.85      718.66     15.29 o 
   1   3  18       60.03       68.63      5.53 o 
   2   3  18       15.46        9.07      4.12 o 
   3   3  18       11.06        4.10      4.15 o 
   4   3  18        0.93       -1.25      4.26 o 
   5   3  18      179.49      155.00      6.88 o 
   6   3  18      127.49      121.02      7.96 o 
   7   3  18        3.11        3.79      4.28 o 
   8   3  18      490.80      513.77     17.17 o 
   9   3  18        0.05        9.31      8.81 o 
  10   3  18       31.74       45.81      9.02 o 
  11   3  18       17.90       20.70      8.72 o 
 -11   4  18        5.71        8.30      9.52 o 
 -10   4  18        3.84        3.05      9.28 o 
  -9   4  18       93.76       86.46     16.30 o 
  -8   4  18        0.40       -2.79      5.34 o 
  -7   4  18      260.20      261.72     14.75 o 
  -6   4  18      226.25      206.34      9.66 o 
  -5   4  18      153.26      166.72      9.77 o 
  -4   4  18        0.23        1.80      8.37 o 
  -3   4  18        5.96        5.06      4.69 o 
  -2   4  18      210.15      207.67      8.80 o 
  -1   4  18     3126.98     3088.30     44.55 o 
   0   4  18      245.49      244.62      9.43 o 
   1   4  18     1136.09     1123.25     23.05 o 
   2   4  18      147.40      150.70      8.01 o 
   3   4  18       67.85       72.38      6.82 o 
   4   4  18      333.97      351.79     14.91 o 
   5   4  18        1.10        0.69      4.90 o 
   6   4  18       60.53       61.51      6.77 o 
   7   4  18      413.84      410.27     12.79 o 
   8   4  18       90.85       93.99      9.97 o 
   9   4  18      138.30      150.31     11.79 o 
  10   4  18      118.32      123.16     30.39 o 
  11   4  18        5.92       23.79     12.33 o 
 -10   5  18       30.15       52.46     23.79 o 
  -9   5  18       64.90       60.89     10.89 o 
  -8   5  18      237.06      278.68     18.31 o 
  -7   5  18       10.59       18.56      6.77 o 
  -6   5  18       12.72       23.55      6.77 o 
  -5   5  18      123.00      112.33     10.59 o 
  -4   5  18        9.31       15.06      8.81 o 
  -3   5  18       45.27       44.71      6.57 o 
  -2   5  18        0.62       -1.20      5.95 o 
  -1   5  18      670.13      636.53     16.92 o 
   0   5  18      331.59      407.07     13.39 o 
   1   5  18      472.22      486.25     14.24 o 
   2   5  18       20.76       33.99      7.49 o 
   3   5  18       93.65       89.13      9.02 o 
   4   5  18       61.50       69.28      6.61 o 
   5   5  18      156.70      165.90      9.13 o 
   6   5  18       43.03       55.68      6.89 o 
   7   5  18      577.90      527.13     18.99 o 
   8   5  18      194.18      175.95     12.14 o 
   9   5  18      181.49      185.39     14.10 o 
  10   5  18        1.46        6.17      7.77 o 
 -10   6  18       30.84       31.51     10.78 o 
  -9   6  18        3.59        5.86      8.89 o 
  -8   6  18       47.17       43.71     10.46 o 
  -7   6  18       53.83       41.39      8.11 o 
  -6   6  18        0.24       -4.02      6.98 o 
  -5   6  18        2.12        8.26      7.40 o 
  -4   6  18        1.39        2.64      6.52 o 
  -3   6  18        4.61       -1.32      7.49 o 
  -2   6  18      388.06      437.89     23.68 o 
  -1   6  18        0.54       -0.48      5.04 o 
   0   6  18        1.86        5.29      6.52 o 
   1   6  18       22.07       14.98      7.14 o 
   2   6  18      115.80      107.11     12.77 o 
   3   6  18        1.76        7.05      6.23 o 
   4   6  18      129.72      139.56      8.62 o 
   5   6  18       55.21       34.34      6.06 o 
   6   6  18      425.24      426.37     17.41 o 
   7   6  18        0.58        4.40     10.13 o 
   8   6  18        1.50       -3.96      6.85 o 
   9   6  18        3.83       -1.60      6.43 o 
  10   6  18        1.18       -4.03      6.56 o 
  -9   7  18        1.54       -1.41     18.06 o 
  -8   7  18        0.35       -1.66      8.26 o 
  -7   7  18        1.53       -3.91      7.77 o 
  -6   7  18        1.47       12.33      8.39 o 
  -5   7  18      699.15      751.92     24.60 o 
  -4   7  18        5.74        0.88      6.85 o 
  -3   7  18      214.13      220.17     12.76 o 
  -2   7  18       29.62       33.61      7.48 o 
  -1   7  18      127.12      125.15      8.21 o 
   0   7  18       47.60       48.95      6.57 o 
   1   7  18       58.01       54.28      6.77 o 
   2   7  18        0.95        5.09      5.24 o 
   3   7  18      108.95      108.00      8.65 o 
   4   7  18        1.90        1.21      4.65 o 
   5   7  18      315.63      348.54     13.20 o 
   6   7  18        0.49        2.18      5.92 o 
   7   7  18       19.64       20.41      6.77 o 
   8   7  18        0.35       -6.10      6.10 o 
   9   7  18       37.08       39.59      7.63 o 
  -8   8  18       32.51       52.48     10.78 o 
  -7   8  18       31.56       28.64      9.24 o 
  -6   8  18        3.06        8.27      7.08 o 
  -5   8  18      101.90      107.93     11.21 o 
  -4   8  18      376.31      451.42     19.28 o 
  -3   8  18        0.64        7.93      9.69 o 
  -2   8  18       29.99       16.74     10.57 o 
  -1   8  18       47.16       55.97      7.21 o 
   0   8  18        0.26        4.11      5.59 o 
   1   8  18      297.25      286.26     17.46 o 
   2   8  18       39.69       34.42      5.70 o 
   3   8  18       26.60       23.36      5.85 o 
   4   8  18      701.97      743.64     23.28 o 
   5   8  18       22.51       26.05      6.57 o 
   6   8  18      136.45      134.39      9.49 o 
   7   8  18        9.17        5.92      6.18 o 
   8   8  18        0.12        3.52      7.48 o 
  -8   9  18       83.74      112.76     20.26 o 
  -7   9  18       26.25       22.74      8.16 o 
  -6   9  18       45.94       64.62      9.26 o 
  -5   9  18       55.27       87.57     12.04 o 
  -4   9  18        7.18        5.54      8.14 o 
  -3   9  18        0.84        9.69     10.57 o 
  -2   9  18       32.15       35.24     11.45 o 
  -1   9  18       13.71        6.17      9.69 o 
   0   9  18      428.92      476.08     15.78 o 
   1   9  18        0.26       -4.72      4.72 o 
   2   9  18       30.36       39.04      7.33 o 
   3   9  18       53.78       64.42     10.20 o 
   4   9  18        2.99        1.33      6.06 o 
   5   9  18        4.89        6.50      6.57 o 
   6   9  18       25.11       31.26      7.54 o 
   7   9  18       13.31        3.57      6.34 o 
  -6  10  18       23.64       22.40     10.57 o 
  -5  10  18       11.14       -9.10      9.10 o 
  -4  10  18       16.72        6.17      9.10 o 
  -3  10  18        0.38      -10.57     10.57 o 
  -2  10  18        0.00       -9.69      9.69 o 
  -1  10  18      100.29      135.67     16.74 o 
   0  10  18       31.08       34.25      6.73 o 
   1  10  18       24.36       24.59      6.48 o 
   2  10  18        0.81       -5.55      5.55 o 
   3  10  18       55.79       50.76      7.38 o 
   4  10  18        0.00       -3.38      6.34 o 
   5  10  18        2.83       11.50      6.77 o 
   6  10  18       10.92        7.56      6.90 o 
  -5  11  18       30.80       43.17     19.38 o 
  -4  11  18        5.74       16.91     10.26 o 
  -3  11  18       61.05       73.53     13.66 o 
  -2  11  18       22.42       31.71     12.33 o 
  -1  11  18        2.41        7.93     11.45 o 
   0  11  18       60.90       59.62      9.02 o 
   1  11  18       30.97       28.79      6.73 o 
   2  11  18      120.66      131.88      9.64 o 
   3  11  18        1.22       -6.43      6.43 o 
   4  11  18        0.59        1.13      6.60 o 
  -1  12  18        7.33      -10.57     10.57 o 
   0  12  18        0.44       -6.17      9.69 o 
   1  12  18       27.85       43.48      9.64 o 
 -11   0  19       29.58        5.29     14.98 o 
  -9   0  19      113.72      118.05     17.62 o 
  -7   0  19      427.99      418.53     18.99 o 
  -5   0  19      145.72      108.28     10.26 o 
  -3   0  19     1138.80     1046.06     29.20 o 
  -1   0  19     1336.79     1259.00     32.23 o 
   1   0  19      628.78      628.74     33.04 o 
   3   0  19      137.18      132.24     11.01 o 
   5   0  19      249.00      249.07     12.14 o 
   7   0  19      276.14      277.82     13.38 o 
   9   0  19      158.92      145.00     10.89 o 
  11   0  19       45.70       61.67     14.10 o 
 -11   1  19       16.52       28.42     10.89 o 
 -10   1  19       44.53       42.23     10.26 o 
  -9   1  19       12.32        6.29     10.57 o 
  -8   1  19      102.39       86.93      7.70 o 
  -7   1  19       42.90       42.05      6.38 o 
  -6   1  19       50.38       52.90      6.36 o 
  -5   1  19      115.53       87.49      6.93 o 
  -4   1  19      316.33      290.39     14.33 o 
  -3   1  19        2.00        0.99      4.44 o 
  -2   1  19      436.43      376.44     11.62 o 
  -1   1  19       94.27       95.34      8.01 o 
   0   1  19     1388.67     1306.83     22.92 o 
   1   1  19      370.47      342.13     10.41 o 
   2   1  19       83.91      101.51      6.42 o 
   3   1  19      291.83      286.22      9.66 o 
   4   1  19      207.72      213.77      8.35 o 
   5   1  19       81.40       79.79      5.61 o 
   6   1  19      106.73      110.06      6.38 o 
   7   1  19      129.14      131.69      6.01 o 
   8   1  19      194.28      210.70      8.37 o 
   9   1  19       79.49       87.57      6.56 o 
  10   1  19       33.12       49.98      7.42 o 
  11   1  19        0.22       -4.17      6.26 o 
 -11   2  19       75.01       77.49     12.77 o 
 -10   2  19        1.19        8.50     12.33 o 
  -9   2  19        0.47        0.47     11.89 o 
  -8   2  19      114.78      113.10      8.03 o 
  -7   2  19       52.86       57.62      6.82 o 
  -6   2  19       41.85       33.91      6.02 o 
  -5   2  19      364.27      329.31     11.77 o 
  -4   2  19        1.00       -1.32      6.23 o 
  -3   2  19       81.01       77.67      6.50 o 
  -2   2  19      664.19      655.62     22.84 o 
  -1   2  19       15.02        3.57      4.97 o 
   0   2  19      408.75      361.26     10.95 o 
   1   2  19        0.83        3.61      4.02 o 
   2   2  19      247.73      224.25      8.55 o 
   3   2  19      998.00      936.82     17.89 o 
   4   2  19      292.80      282.73      9.34 o 
   5   2  19       61.53       60.68      6.67 o 
   6   2  19      339.47      343.33     10.12 o 
   7   2  19        7.35        3.21      3.71 o 
   8   2  19       44.95       42.72      6.54 o 
   9   2  19        2.83        1.54      5.75 o 
  10   2  19        6.30       13.81      7.77 o 
  11   2  19       62.19       51.10     13.21 o 
 -11   3  19       12.05       13.94     16.30 o 
 -10   3  19        9.47        7.50      9.64 o 
  -9   3  19      192.69      171.59     14.98 o 
  -8   3  19        0.96        8.73      5.66 o 
  -7   3  19      136.35      115.14     10.30 o 
  -6   3  19      106.42      107.21      7.79 o 
  -5   3  19        0.10        0.72      5.24 o 
  -4   3  19       37.05       28.33      7.48 o 
  -3   3  19      342.57      328.67     11.35 o 
  -2   3  19      619.78      580.25     14.36 o 
  -1   3  19     1343.21     1328.59     23.67 o 
   0   3  19      439.08      376.69     11.25 o 
   1   3  19      191.67      179.77      8.52 o 
   2   3  19      337.28      332.12     10.30 o 
   3   3  19      127.37      129.36      7.92 o 
   4   3  19      239.03      213.90      9.43 o 
   5   3  19      621.86      640.66     16.07 o 
   6   3  19      398.25      407.14     13.56 o 
   7   3  19      827.95      840.30     19.29 o 
   8   3  19       29.87       30.00      6.06 o 
   9   3  19        1.25        2.37      7.14 o 
  10   3  19       20.07       15.86      8.10 o 
 -10   4  19      119.82      140.01     14.63 o 
  -9   4  19        8.66       14.16      9.02 o 
  -8   4  19       82.87       88.64      8.10 o 
  -7   4  19       77.20       71.37      7.35 o 
  -6   4  19       11.78       11.78      6.26 o 
  -5   4  19        2.08        2.20      6.85 o 
  -4   4  19        0.40       -1.43      6.52 o 
  -3   4  19      138.98      158.19      9.64 o 
  -2   4  19      224.48      241.95      9.85 o 
  -1   4  19       78.64       65.60      6.20 o 
   0   4  19        8.06       16.02      4.79 o 
   1   4  19      190.61      189.14     10.65 o 
   2   4  19        5.55        3.80      4.79 o 
   3   4  19       19.25        6.76      4.79 o 
   4   4  19      466.45      426.83     23.79 o 
   5   4  19      310.95      326.99     12.37 o 
   6   4  19      541.32      529.49     19.31 o 
   7   4  19       24.10       24.49      7.77 o 
   8   4  19       56.28       74.57      9.97 o 
   9   4  19       40.47       35.05     16.30 o 
  10   4  19       15.48       20.03      8.39 o 
 -10   5  19        1.30      -12.33     12.33 o 
  -9   5  19        7.60        2.73     10.13 o 
  -8   5  19       26.03       37.17      8.11 o 
  -7   5  19       27.84       22.83      7.02 o 
  -6   5  19      178.65      206.70     13.70 o 
  -5   5  19      166.30      126.98     26.43 o 
  -4   5  19        2.28       -2.31      6.52 o 
  -3   5  19       29.26       35.49      6.51 o 
  -2   5  19        6.51       17.06      5.56 o 
  -1   5  19      201.51      213.03     11.46 o 
   0   5  19       76.14       84.38      7.38 o 
   1   5  19      499.20      489.57     20.29 o 
   2   5  19      173.76      186.21     18.94 o 
   3   5  19       59.97       39.72      7.48 o 
   4   5  19       59.77       73.70      7.08 o 
   5   5  19       13.39        8.58      5.41 o 
   6   5  19       22.70       27.75      8.10 o 
   7   5  19        8.22       10.94      7.40 o 
   8   5  19      241.06      243.17     14.29 o 
   9   5  19        6.76       18.06     10.13 o 
  10   5  19        5.81       11.82      9.02 o 
  -9   6  19        5.70        5.97      8.39 o 
  -8   6  19        2.70        5.53      9.02 o 
  -7   6  19       50.94       40.32     12.33 o 
  -6   6  19        0.15        7.05      8.10 o 
  -5   6  19      146.32      171.86     15.42 o 
  -4   6  19        0.19        0.04      6.52 o 
  -3   6  19       27.90       39.45      9.25 o 
  -2   6  19       13.65        9.69      6.23 o 
  -1   6  19       10.55        6.52      5.24 o 
   0   6  19       84.72       91.31     15.86 o 
   1   6  19      121.35      129.93     22.46 o 
   2   6  19        0.01        0.71      6.52 o 
   3   6  19       71.75       80.84     14.10 o 
   4   6  19       19.00        6.41      5.24 o 
   5   6  19       14.99        5.73      6.85 o 
   6   6  19        9.65        7.66      7.14 o 
   7   6  19        0.17       -0.24      6.77 o 
   8   6  19      118.32      112.94     11.89 o 
   9   6  19       16.83       -0.44      8.10 o 
  -9   7  19        5.25        7.81     14.10 o 
  -8   7  19        0.26       -2.28      8.39 o 
  -7   7  19       14.66        8.22      9.28 o 
  -6   7  19      250.78      261.55     15.88 o 
  -5   7  19        7.31        4.85      7.48 o 
  -4   7  19       88.91      118.86     14.10 o 
  -3   7  19       44.00       47.26      8.65 o 
  -2   7  19        0.31       -5.29      8.81 o 
  -1   7  19        0.34       -1.34      5.31 o 
   0   7  19        4.56        7.05      5.59 o 
   1   7  19      156.14      167.79     11.74 o 
   2   7  19      632.37      691.65     25.35 o 
   3   7  19        3.99        2.95      4.91 o 
   4   7  19      202.45      200.89     10.15 o 
   5   7  19        2.40       -2.54      5.55 o 
   6   7  19       51.23       49.31      7.08 o 
   7   7  19        5.71       -0.41      8.21 o 
   8   7  19        1.87        0.73      6.21 o 
  -8   8  19        1.17      -13.57     14.10 o 
  -7   8  19       51.06       57.46     11.45 o 
  -6   8  19      110.63      119.57     13.66 o 
  -5   8  19       63.73       89.82     12.33 o 
  -4   8  19        0.06        5.29     11.45 o 
  -3   8  19       30.23       21.14     11.45 o 
  -2   8  19       37.57       27.31     12.33 o 
  -1   8  19        0.93       -7.05      8.81 o 
   0   8  19       46.08       41.52      6.97 o 
   1   8  19        7.61       18.71      6.57 o 
   2   8  19       11.78       13.91      5.36 o 
   3   8  19      211.88      274.99     12.37 o 
   4   8  19      222.27      217.68     11.17 o 
   5   8  19       19.98       20.06      6.90 o 
   6   8  19       11.64        8.31      6.43 o 
   7   8  19        5.12       -0.83      6.43 o 
   8   8  19       93.26      101.69      9.64 o 
  -7   9  19        4.33        2.46      8.89 o 
  -6   9  19       66.14      108.36     16.74 o 
  -5   9  19       17.53       10.57     11.45 o 
  -4   9  19       38.95       54.62     14.10 o 
  -3   9  19       32.93       41.41     13.21 o 
  -2   9  19        0.89       -1.76     10.57 o 
  -1   9  19      195.22      201.74     17.62 o 
   0   9  19        4.17        8.21      6.43 o 
   1   9  19       48.26       46.93      7.50 o 
   2   9  19       49.58       63.95      7.60 o 
   3   9  19       21.40       17.67      9.33 o 
   4   9  19       10.77       12.08      6.70 o 
   5   9  19        9.04        8.22      6.86 o 
   6   9  19        0.16       -3.33      6.34 o 
   7   9  19      117.55      151.53     19.38 o 
  -5  10  19        0.08        0.88     12.33 o 
  -4  10  19       14.18       23.79     13.21 o 
  -3  10  19        0.34        5.29     10.57 o 
  -2  10  19      141.12      142.72     17.62 o 
  -1  10  19        0.60       -4.40     10.57 o 
   0  10  19       21.57       21.01      8.03 o 
   1  10  19        2.50        3.67      6.21 o 
   2  10  19       29.70       31.79      7.28 o 
   3  10  19       11.72        4.14      6.57 o 
   4  10  19       18.94       16.93      7.10 o 
   5  10  19       22.89       19.28      7.21 o 
  -3  11  19       24.79       26.43     11.45 o 
  -2  11  19        1.68        0.88     11.45 o 
  -1  11  19       24.86       44.93     13.21 o 
   0  11  19        4.84        8.27      8.03 o 
   1  11  19       44.29       52.05     12.06 o 
   2  11  19       42.64       61.22      8.62 o 
   3  11  19       31.95       32.47     10.21 o 
 -10   0  20        0.26        7.05     12.33 o 
  -8   0  20      728.81      775.82     44.93 o 
  -6   0  20        2.70        3.41      7.14 o 
  -4   0  20      649.00      569.11     29.07 o 
  -2   0  20      644.91      585.34     20.69 o 
   0   0  20      540.75      503.89     18.18 o 
   2   0  20      258.22      249.22     12.67 o 
   4   0  20     1024.84      953.51     25.80 o 
   6   0  20      698.51      669.42     20.24 o 
   8   0  20      224.80      256.36     22.02 o 
  10   0  20       20.05       15.79      8.03 o 
 -10   1  20       16.76       21.06     15.42 o 
  -9   1  20       38.78       41.48     10.26 o 
  -8   1  20       34.46       39.15      6.71 o 
  -7   1  20       68.69       59.54     10.43 o 
  -6   1  20        5.92       14.82      5.46 o 
  -5   1  20      157.24      150.33     14.10 o 
  -4   1  20      153.07      135.12     10.89 o 
  -3   1  20       26.02        8.88      4.95 o 
  -2   1  20        0.65        3.48      4.69 o 
  -1   1  20      556.46      554.69     14.27 o 
   0   1  20       20.09       38.07      5.29 o 
   1   1  20      247.25      259.47      9.78 o 
   2   1  20       34.89       35.15      4.95 o 
   3   1  20      309.47      287.06      9.64 o 
   4   1  20      149.22      177.43      7.66 o 
   5   1  20        3.45        3.78      4.17 o 
   6   1  20        4.38       10.98      4.37 o 
   7   1  20      385.55      376.95     11.10 o 
   8   1  20        6.16       -0.44      4.61 o 
   9   1  20       86.10       95.41     10.32 o 
  10   1  20       11.36        8.98      7.23 o 
 -10   2  20        4.80       12.31     12.77 o 
  -9   2  20       32.87       40.31     14.98 o 
  -8   2  20        0.93        3.71      5.64 o 
  -7   2  20        0.69       -4.70      4.95 o 
  -6   2  20       98.30      106.62      8.81 o 
  -5   2  20      316.99      288.71     15.42 o 
  -4   2  20       83.40       78.57     14.98 o 
  -3   2  20      228.78      252.52     10.64 o 
  -2   2  20       22.30       27.19      5.21 o 
  -1   2  20       18.32        9.13      4.63 o 
   0   2  20      159.25      173.05      7.96 o 
   1   2  20      322.90      289.16      9.73 o 
   2   2  20      193.18      184.18      7.96 o 
   3   2  20      394.73      385.67     11.17 o 
   4   2  20       78.16       84.05      6.14 o 
   5   2  20      736.79      753.29     18.11 o 
   6   2  20       60.56       63.21      7.11 o 
   7   2  20        1.45        0.03      5.18 o 
   8   2  20       29.50       28.78      6.10 o 
   9   2  20       31.57       27.60      6.61 o 
  10   2  20      165.50      172.29     23.79 o 
 -10   3  20        5.49        7.05     14.10 o 
  -9   3  20        0.04       -5.01      8.03 o 
  -8   3  20       16.78       10.37     10.01 o 
  -7   3  20        2.68       -5.14      5.14 o 
  -6   3  20       12.11       11.50      6.43 o 
  -5   3  20       15.99       22.91      7.48 o 
  -4   3  20       43.57       58.20     12.33 o 
  -3   3  20        0.01        2.64      5.59 o 
  -2   3  20      121.71      127.79      7.70 o 
  -1   3  20      152.96      121.43      9.75 o 
   0   3  20        6.41       11.27      4.69 o 
   1   3  20       22.36       23.23      4.86 o 
   2   3  20      107.39      104.55      6.62 o 
   3   3  20       11.90       16.31      5.04 o 
   4   3  20      257.98      272.73     11.01 o 
   5   3  20        1.83        3.02      7.93 o 
   6   3  20      124.04      115.88     10.26 o 
   7   3  20       60.23       57.52      7.33 o 
   8   3  20       16.39       10.09      5.96 o 
   9   3  20       18.19       26.43      8.10 o 
  10   3  20        2.79       11.81      8.39 o 
 -10   4  20       42.59       45.63     11.51 o 
  -9   4  20       19.74       26.79     19.38 o 
  -8   4  20       20.70       24.01      9.64 o 
  -7   4  20        4.57       -4.87      6.08 o 
  -6   4  20        5.06        3.08      7.40 o 
  -5   4  20        1.84        1.69      7.14 o 
  -4   4  20       17.10        8.96      7.40 o 
  -3   4  20      343.36      347.45     13.48 o 
  -2   4  20       12.10       17.26      5.05 o 
  -1   4  20      273.47      278.52     10.50 o 
   0   4  20       44.32       50.83      5.91 o 
   1   4  20       84.69       81.54      7.02 o 
   2   4  20       16.21       20.57      5.18 o 
   3   4  20        2.05       -1.83      4.67 o 
   4   4  20       40.66       57.00      8.65 o 
   5   4  20      108.43      127.37     10.57 o 
   6   4  20      128.67      124.27     10.89 o 
   7   4  20      157.91      162.12     11.84 o 
   8   4  20       33.57       27.00     11.01 o 
   9   4  20        3.51       -7.77      7.77 o 
  -9   5  20        1.14       -7.93     13.21 o 
  -8   5  20       12.29       15.21     11.45 o 
  -7   5  20       57.86       57.89      8.24 o 
  -6   5  20       96.90      100.70     23.35 o 
  -5   5  20        1.11        0.92      7.40 o 
  -4   5  20       69.71       61.67      9.34 o 
  -3   5  20        0.01        2.64      6.85 o 
  -2   5  20      336.73      310.90     12.79 o 
  -1   5  20       13.93       13.48      6.79 o 
   0   5  20      116.27       93.02      8.84 o 
   1   5  20      278.26      313.43     12.25 o 
   2   5  20       31.59       20.70      7.48 o 
   3   5  20        5.32       -5.89      5.89 o 
   4   5  20        5.25       10.13      6.85 o 
   5   5  20      156.41      154.64     11.21 o 
   6   5  20      697.65      743.58     23.35 o 
   7   5  20       20.96       20.36      9.25 o 
   8   5  20       28.12       14.49     13.21 o 
   9   5  20       10.98        2.84     14.10 o 
  -9   6  20       57.96       55.56     11.51 o 
  -8   6  20       73.48       89.40     12.14 o 
  -7   6  20       22.37       39.11     10.26 o 
  -6   6  20      213.74      201.22     14.63 o 
  -5   6  20        9.17        7.05      8.03 o 
  -4   6  20       54.43       60.46      9.64 o 
  -3   6  20       83.51       76.88     19.82 o 
  -2   6  20       63.95       47.83      8.10 o 
  -1   6  20        2.39        2.75      5.37 o 
   0   6  20      770.89      777.72     37.88 o 
   1   6  20      172.95      192.24     13.38 o 
   2   6  20      177.19      165.81     12.41 o 
   3   6  20       26.20       20.23     11.89 o 
   4   6  20       15.62        5.98      7.14 o 
   5   6  20      122.56      108.02     10.54 o 
   6   6  20        8.26       17.33      7.40 o 
   7   6  20        8.61        7.61      7.93 o 
   8   6  20      301.04      311.07     16.20 o 
  -8   7  20       49.11       45.29     11.41 o 
  -7   7  20      265.84      300.01     17.68 o 
  -6   7  20        0.35        3.08      8.10 o 
  -5   7  20       16.46       17.91      8.39 o 
  -4   7  20       76.19       81.55     10.59 o 
  -3   7  20        5.78       11.89      7.48 o 
  -2   7  20        2.94       -6.17      9.69 o 
  -1   7  20       72.43       93.14     10.78 o 
   0   7  20       12.63       15.26      6.43 o 
   1   7  20      148.65      170.58     16.69 o 
   2   7  20       45.95       37.27      6.94 o 
   3   7  20        8.45        1.71      5.88 o 
   4   7  20       48.40       60.42      8.22 o 
   5   7  20       15.96       13.38      6.57 o 
   6   7  20       21.82       17.83      6.77 o 
   7   7  20      270.59      279.21     25.55 o 
   8   7  20        1.16        5.29      7.89 o 
  -7   8  20        0.37        3.08     16.30 o 
  -6   8  20       11.61       20.84     11.89 o 
  -5   8  20       12.91       17.56     13.21 o 
  -4   8  20        1.66        3.52     11.45 o 
  -3   8  20       82.30      103.95     15.86 o 
  -2   8  20       20.87       18.50     12.33 o 
  -1   8  20        5.29       -8.81     10.57 o 
   0   8  20        0.84       -5.95      5.95 o 
   1   8  20       50.67       42.34      7.45 o 
   2   8  20      319.35      370.75     13.71 o 
   3   8  20       52.96       58.06      7.60 o 
   4   8  20       14.24       27.60      7.12 o 
   5   8  20       37.48       51.26      7.89 o 
   6   8  20        6.68       10.01      6.77 o 
   7   8  20       14.54        4.76      6.57 o 
  -6   9  20        6.30        1.76     13.21 o 
  -5   9  20       91.08       91.62     16.74 o 
  -4   9  20       87.38      111.88     16.74 o 
  -3   9  20        1.22       -3.52     10.57 o 
  -2   9  20      134.49      142.72     17.62 o 
  -1   9  20        0.14       -0.88     10.57 o 
   0   9  20        7.03       20.26     11.45 o 
   1   9  20      130.18      125.24      9.04 o 
   2   9  20        0.66       -6.21      6.21 o 
   3   9  20       23.87       32.20      7.42 o 
   4   9  20       12.31       16.94      7.08 o 
   5   9  20       13.57       15.15      7.24 o 
   6   9  20       32.01       33.31      8.27 o 
  -4  10  20        0.00       -8.81     11.45 o 
  -3  10  20      260.13      319.79     24.67 o 
  -2  10  20        1.64        5.29     12.33 o 
  -1  10  20       17.74        8.81     10.57 o 
   0  10  20        2.04        3.14      7.77 o 
   1  10  20       10.32        3.76      6.57 o 
   2  10  20        4.65       -5.68      8.19 o 
   3  10  20      124.95      123.87      9.80 o 
   4  10  20        1.53       -2.78      6.73 o 
  -9   0  21      231.32      298.65     26.43 o 
  -7   0  21        6.87       14.98     11.45 o 
  -5   0  21       68.62       78.41     14.10 o 
  -3   0  21       65.81       74.93      9.91 o 
  -1   0  21      792.18      779.68     43.17 o 
   1   0  21       10.87        2.78     11.89 o 
   3   0  21      308.52      264.19     13.66 o 
   5   0  21      679.91      682.75     29.95 o 
   7   0  21      351.16      387.15     18.06 o 
   9   0  21        5.39        4.85      7.48 o 
 -10   1  21       18.58       10.57      9.97 o 
  -9   1  21       14.31        1.14      8.39 o 
  -8   1  21       43.29       44.76     10.26 o 
  -7   1  21        3.18       10.73      8.39 o 
  -6   1  21       41.02       47.57      9.34 o 
  -5   1  21       26.15       35.07      8.81 o 
  -4   1  21        1.63        4.57      6.52 o 
  -3   1  21        1.00       -4.29      4.29 o 
  -2   1  21      517.92      517.22     19.20 o 
  -1   1  21       10.12       23.23      5.15 o 
   0   1  21      140.50      161.12      7.98 o 
   1   1  21      351.04      336.77     10.91 o 
   2   1  21        6.86        8.88      4.58 o 
   3   1  21       64.08       70.00      6.12 o 
   4   1  21        0.63        4.17      4.28 o 
   5   1  21       12.65       -3.74      6.61 o 
   6   1  21      510.73      519.09     15.08 o 
   7   1  21        4.62        2.81      4.95 o 
   8   1  21       87.03      101.53      7.03 o 
   9   1  21       23.66       33.43      6.61 o 
 -10   2  21        2.52       -1.48      9.64 o 
  -9   2  21       19.94       13.92      9.28 o 
  -8   2  21       49.92       37.29     10.26 o 
  -7   2  21       65.51       77.90     10.89 o 
  -6   2  21      303.49      288.85     16.50 o 
  -5   2  21        0.02       -6.34      6.34 o 
  -4   2  21       26.18       18.11      7.77 o 
  -3   2  21      186.45      189.02     10.48 o 
  -2   2  21       43.33       38.99      5.89 o 
  -1   2  21      111.86      121.51      7.31 o 
   0   2  21        4.34       -2.61      4.25 o 
   1   2  21      142.02      161.36      7.75 o 
   2   2  21      171.12      164.13      7.89 o 
   3   2  21        8.12        8.33      4.37 o 
   4   2  21      105.81      101.06      6.62 o 
   5   2  21       79.80       80.03     18.06 o 
   6   2  21        1.03       -0.79      5.04 o 
   7   2  21       18.26       18.71      6.18 o 
   8   2  21        1.58        5.83      5.92 o 
   9   2  21      105.56      109.71      8.62 o 
  -9   3  21       99.26      110.03     13.38 o 
  -8   3  21       28.30       33.65      9.64 o 
  -7   3  21      220.30      236.01     15.88 o 
  -6   3  21       10.36       15.11      8.39 o 
  -5   3  21      250.40      278.30     15.88 o 
  -4   3  21       69.50       60.72      9.02 o 
  -3   3  21      114.78      112.94     19.82 o 
  -2   3  21        3.14       -0.34      4.55 o 
  -1   3  21        2.29        0.70      4.36 o 
   0   3  21       70.43       75.08      6.55 o 
   1   3  21      607.68      605.59     14.79 o 
   2   3  21       45.38       50.89      5.60 o 
   3   3  21      280.21      271.30     11.17 o 
   4   3  21      137.69      139.58     12.37 o 
   5   3  21      258.99      221.12     18.50 o 
   6   3  21        0.38       -6.52      6.52 o 
   7   3  21       46.70       49.46      7.08 o 
   8   3  21        4.23       -4.85      7.49 o 
   9   3  21       43.51       52.87      9.34 o 
  -9   4  21        5.52        0.40      9.52 o 
  -8   4  21       48.69       56.00     11.21 o 
  -7   4  21       77.16       99.42     12.14 o 
  -6   4  21      100.08      116.41     14.10 o 
  -5   4  21        2.67        4.12      7.77 o 
  -4   4  21      263.83      270.87     27.75 o 
  -3   4  21       52.36       69.55      9.64 o 
  -2   4  21        5.52        5.70      4.95 o 
  -1   4  21      162.96      139.28      8.23 o 
   0   4  21      330.38      348.86     11.57 o 
   1   4  21       15.45        7.42      5.55 o 
   2   4  21      148.93      166.04      9.20 o 
   3   4  21       57.01       37.16      8.39 o 
   4   4  21      387.22      362.96     22.91 o 
   5   4  21       15.38       22.02      8.10 o 
   6   4  21        1.42        9.34      7.77 o 
   7   4  21       67.06       51.48      9.02 o 
   8   4  21       59.84       58.16      9.97 o 
   9   4  21       26.48       24.09      9.02 o 
  -9   5  21       98.92      125.00     14.29 o 
  -8   5  21       88.07       83.85     12.41 o 
  -7   5  21       31.60       55.46     10.89 o 
  -6   5  21        0.98       -7.48      7.48 o 
  -5   5  21       78.63       73.65     10.26 o 
  -4   5  21       79.10       76.73     12.77 o 
  -3   5  21       92.19      114.36     10.26 o 
  -2   5  21       81.79       71.37      9.34 o 
  -1   5  21        0.57        6.74      5.67 o 
   0   5  21      119.56      126.56     19.24 o 
   1   5  21       22.91       28.88      8.26 o 
   2   5  21        0.45       -6.61      6.61 o 
   3   5  21      115.56      118.05     14.98 o 
   4   5  21       34.50       13.21     10.57 o 
   5   5  21       83.28       83.83     10.26 o 
   6   5  21      454.20      445.98     30.83 o 
   7   5  21       32.91       32.00      8.65 o 
   8   5  21       56.09       48.71      9.64 o 
  -8   6  21        2.47        3.08      9.34 o 
  -7   6  21        1.08       -6.77      9.02 o 
  -6   6  21       38.61       42.98     10.54 o 
  -5   6  21       32.32       32.60      9.34 o 
  -4   6  21       49.89       89.42     10.59 o 
  -3   6  21       58.98       69.47     14.54 o 
  -2   6  21       26.92       23.35      8.10 o 
  -1   6  21      178.45      199.10     13.54 o 
   0   6  21       19.71       25.23      8.65 o 
   1   6  21       19.11       25.65      8.39 o 
   2   6  21       12.23       10.65      8.37 o 
   3   6  21        5.58       -0.88     10.57 o 
   4   6  21       20.64       24.05     11.89 o 
   5   6  21      179.76      183.96     13.08 o 
   6   6  21        5.41       -4.71      6.98 o 
   7   6  21       46.77       45.83      9.34 o 
   8   6  21        7.09        8.55     18.94 o 
  -7   7  21        3.57       -8.39      8.39 o 
  -6   7  21        0.64       -8.03      8.03 o 
  -5   7  21        2.83        5.38      8.65 o 
  -4   7  21       10.36        3.52     11.01 o 
  -3   7  21       13.03       17.62     11.45 o 
  -2   7  21      105.74      106.60     14.98 o 
  -1   7  21       19.82       31.71     13.21 o 
   0   7  21      497.35      510.66     16.99 o 
   1   7  21       19.24       24.51      6.94 o 
   2   7  21       10.60        7.93      8.10 o 
   3   7  21       47.93       38.76      6.94 o 
   4   7  21       49.91       49.33      9.28 o 
   5   7  21        7.33       -0.67      6.26 o 
   6   7  21       43.78       54.68      7.79 o 
   7   7  21       50.08       29.07      7.63 o 
  -6   8  21        1.01        9.69      9.34 o 
  -5   8  21        1.93        7.05     11.45 o 
  -4   8  21       80.79       97.79     15.86 o 
  -3   8  21       66.41       74.00     14.10 o 
  -2   8  21        3.48      -10.57     10.57 o 
  -1   8  21       20.94       17.62     11.45 o 
   0   8  21        0.50        3.08      7.48 o 
   1   8  21      180.13      182.06     13.04 o 
   2   8  21       65.37       75.72      8.11 o 
   3   8  21       42.00       34.04      8.44 o 
   4   8  21        3.21        3.93      6.21 o 
   5   8  21       19.14       23.85      7.24 o 
   6   8  21        4.77        2.06      7.12 o 
  -5   9  21       96.31      108.36     17.62 o 
  -4   9  21       38.18       69.60     15.86 o 
  -3   9  21       65.84      102.19     15.86 o 
  -2   9  21       15.21        2.64     11.45 o 
  -1   9  21        6.55       19.38     11.45 o 
   0   9  21       29.42       29.07     12.33 o 
   1   9  21       59.09       63.36      7.96 o 
   2   9  21        3.74        3.38      6.73 o 
   3   9  21      135.93      152.30     10.33 o 
   4   9  21       26.50       32.45      7.79 o 
   5   9  21       53.06       59.91     16.74 o 
  -2  10  21        1.00      -11.45     11.45 o 
  -1  10  21        1.18        0.88     12.33 o 
   0  10  21       32.20       19.66      8.65 o 
   1  10  21        1.81        6.41      7.62 o 
   2  10  21       34.66       28.58      7.89 o 
  -8   0  22        0.87       -6.17     12.33 o 
  -6   0  22       13.04       -8.81     10.57 o 
  -4   0  22      173.84      193.81     18.50 o 
  -2   0  22      536.81      516.81     43.61 o 
   0   0  22        0.24       -2.80      6.77 o 
   2   0  22        6.09        5.41      6.52 o 
   4   0  22      642.36      711.82     30.83 o 
   6   0  22      194.93      229.93     19.38 o 
   8   0  22       22.81       18.50      8.10 o 
  -9   1  22       30.11       45.63     12.14 o 
  -8   1  22        4.85       15.26      9.64 o 
  -7   1  22       22.49       16.30      9.34 o 
  -6   1  22      100.48       89.52     11.21 o 
  -5   1  22      131.07      134.24     11.84 o 
  -4   1  22        4.13        4.85      8.37 o 
  -3   1  22      239.75      248.82     14.63 o 
  -2   1  22        0.31        1.36      4.69 o 
  -1   1  22       27.80       35.02      6.61 o 
   0   1  22      257.70      255.41     10.36 o 
   1   1  22       83.10       88.45      6.56 o 
   2   1  22      136.10      128.22      7.66 o 
   3   1  22       72.71       86.71      6.61 o 
   4   1  22        4.40       10.13      6.85 o 
   5   1  22      204.81      211.21     22.02 o 
   6   1  22        2.15        0.94      5.41 o 
   7   1  22       15.92       22.46      5.29 o 
   8   1  22       19.23       14.98      6.26 o 
   9   1  22        2.87       -1.74      6.26 o 
  -9   2  22      171.35      173.54     23.35 o 
  -8   2  22        0.07        1.25      9.02 o 
  -7   2  22      233.82      226.49     15.88 o 
  -6   2  22       26.87       35.00     11.89 o 
  -5   2  22        2.03       -6.52      6.52 o 
  -4   2  22       63.64       48.41      9.02 o 
  -3   2  22        4.06       -6.23      6.23 o 
  -2   2  22       11.30       14.77      5.58 o 
  -1   2  22      183.31      158.95      8.59 o 
   0   2  22        1.42        2.37      4.82 o 
   1   2  22      362.11      363.95     11.93 o 
   2   2  22       85.39       86.75      7.25 o 
   3   2  22       19.34       15.95      4.82 o 
   4   2  22       92.65       99.40     18.94 o 
   5   2  22      142.31      137.20     10.26 o 
   6   2  22        1.49       -3.10      7.14 o 
   7   2  22       44.60       42.32      6.86 o 
   8   2  22       50.60       66.25      8.06 o 
   9   2  22       90.67      110.20      8.98 o 
  -9   3  22        7.12        5.99      9.28 o 
  -8   3  22      229.53      265.34     17.75 o 
  -7   3  22        7.68        7.81      9.02 o 
  -6   3  22       24.16       39.88     19.82 o 
  -5   3  22        8.37        9.63     13.66 o 
  -4   3  22        1.00       -4.32      6.77 o 
  -3   3  22        6.34       -6.33      6.52 o 
  -2   3  22        7.78        7.97      5.08 o 
  -1   3  22       74.16       72.94      6.85 o 
   0   3  22      576.18      605.99     15.43 o 
   1   3  22       75.16       68.07      6.68 o 
   2   3  22      170.56      197.92     11.19 o 
   3   3  22       46.89       35.99      6.57 o 
   4   3  22       10.86        2.20     12.77 o 
   5   3  22        0.07       -8.81      8.81 o 
   6   3  22       43.40       41.88     16.30 o 
   7   3  22        1.21       -5.55      5.55 o 
   8   3  22      124.71      151.93     33.92 o 
  -8   4  22        3.13       -0.23      9.28 o 
  -7   4  22       29.82       33.92      9.97 o 
  -6   4  22        4.13       15.79      8.39 o 
  -5   4  22      176.66      205.21     14.63 o 
  -4   4  22        8.04       10.71      7.77 o 
  -3   4  22        8.36        7.41     16.74 o 
  -2   4  22        2.74        3.80      6.79 o 
  -1   4  22      233.36      252.87     12.60 o 
   0   4  22       99.13       94.95      7.36 o 
   1   4  22      140.78      158.77      9.56 o 
   2   4  22        1.24       -0.58      7.82 o 
   3   4  22       49.08       33.48     11.45 o 
   4   4  22       43.57       31.71     12.33 o 
   5   4  22       29.39       32.16      8.10 o 
   6   4  22       18.96        9.33      9.69 o 
   7   4  22       84.73       82.35     10.59 o 
   8   4  22        0.35        2.61      8.39 o 
  -8   5  22        8.91        3.64      9.64 o 
  -7   5  22        0.00        0.53     11.89 o 
  -6   5  22      101.43      108.73     12.14 o 
  -5   5  22       37.51       37.93      9.02 o 
  -4   5  22        0.47       -4.30      7.77 o 
  -3   5  22       22.23       39.81     18.50 o 
  -2   5  22      189.29      220.66     23.79 o 
  -1   5  22      141.47      145.40      9.77 o 
   0   5  22       74.17       89.16      8.35 o 
   1   5  22        8.28       18.08      7.77 o 
   2   5  22       53.05       46.69     12.33 o 
   3   5  22      115.35      127.74     15.86 o 
   4   5  22       68.27       55.50     13.21 o 
   5   5  22       14.69        4.95      8.03 o 
   6   5  22       44.99       63.88      9.97 o 
   7   5  22       14.30       10.71     15.42 o 
  -7   6  22        7.90        7.02      9.64 o 
  -6   6  22        1.62       -7.31      8.39 o 
  -5   6  22       21.83       30.59      9.02 o 
  -4   6  22      173.26      199.41     14.33 o 
  -3   6  22       24.67       24.80      8.39 o 
  -2   6  22      160.26      217.25     13.66 o 
  -1   6  22      137.08      158.21     21.14 o 
   0   6  22       17.89       22.56      8.65 o 
   1   6  22        5.67        4.40     10.57 o 
   2   6  22       79.36       93.38     14.98 o 
   3   6  22       83.11       99.55     14.98 o 
   4   6  22      144.94      147.25     11.84 o 
   5   6  22       17.56       21.21      8.65 o 
   6   6  22       85.59       90.85     11.16 o 
   7   6  22       80.69       82.06     10.89 o 
  -6   7  22        6.61       10.69      9.28 o 
  -5   7  22       95.71       90.28     12.14 o 
  -4   7  22       13.89       17.41      9.02 o 
  -3   7  22      172.06      165.62     19.38 o 
  -2   7  22        0.50       19.38     11.45 o 
  -1   7  22       67.82       50.22     13.21 o 
   0   7  22        0.39        3.96      7.48 o 
   1   7  22       20.89       32.33     12.33 o 
   2   7  22      152.45      178.45     13.08 o 
   3   7  22       40.61       45.40      9.28 o 
   4   7  22        0.50       -3.67      7.17 o 
   5   7  22      284.62      311.84     13.71 o 
   6   7  22       44.88       44.11      8.11 o 
  -5   8  22      196.08      222.89     22.02 o 
  -4   8  22       96.02      122.45     18.50 o 
  -3   8  22       30.45       31.71     13.21 o 
  -2   8  22       56.84       59.91     14.98 o 
  -1   8  22        9.55        5.29     11.45 o 
   0   8  22        7.30       -2.64     11.45 o 
   1   8  22        8.78        6.03      8.03 o 
   2   8  22       10.14       15.33      6.94 o 
   3   8  22       22.77       23.70      7.45 o 
   4   8  22      136.98      128.67     10.31 o 
   5   8  22       16.04       18.00      7.38 o 
  -3   9  22        2.28        3.52     12.33 o 
  -2   9  22      101.40      109.24     17.62 o 
  -1   9  22        2.50        9.69     12.33 o 
   0   9  22       14.35       -7.05     11.45 o 
   1   9  22        1.88       -6.43      6.43 o 
   2   9  22        2.08        1.53      6.77 o 
   3   9  22       17.89       24.84      7.96 o 
  -7   0  23       88.93      106.60     18.50 o 
  -5   0  23       34.92       17.62     12.33 o 
  -3   0  23      125.99      129.50     16.74 o 
  -1   0  23       27.01       16.07      7.77 o 
   1   0  23        0.95        3.08      6.23 o 
   3   0  23      320.23      325.08     22.02 o 
   5   0  23      244.05      285.43     21.14 o 
   7   0  23       23.75        4.48     25.11 o 
  -8   1  23        3.15       -1.31      9.02 o 
  -7   1  23       62.60       68.46     11.51 o 
  -6   1  23      108.14      133.48     13.08 o 
  -5   1  23        0.05       -7.40      7.40 o 
  -4   1  23      166.64      170.41     13.21 o 
  -3   1  23        0.37        5.10      7.49 o 
  -2   1  23        8.76       10.95      5.34 o 
  -1   1  23       20.41       18.35      5.85 o 
   0   1  23      194.27      180.95      9.20 o 
   1   1  23       34.12       23.94      5.44 o 
   2   1  23       57.94       63.55      6.33 o 
   3   1  23        5.83        1.26      6.52 o 
   4   1  23       92.96       91.66      9.34 o 
   5   1  23        4.88        0.73      7.14 o 
   6   1  23        0.56       -5.41      5.41 o 
   7   1  23       21.95       15.88      5.58 o 
   8   1  23       70.51       73.10      9.96 o 
  -8   2  23       40.93       46.89     26.87 o 
  -7   2  23        0.31       -2.67      9.02 o 
  -6   2  23        3.28       11.01      8.72 o 
  -5   2  23       57.50       65.26     11.01 o 
  -4   2  23        1.20        4.09      7.77 o 
  -3   2  23       16.08        3.52      8.81 o 
  -2   2  23      166.73      184.10     12.08 o 
  -1   2  23       21.20       14.41      5.39 o 
   0   2  23      216.06      213.33     14.50 o 
   1   2  23      103.11      113.75      8.01 o 
   2   2  23        1.59        5.73      5.44 o 
   3   2  23       59.64       71.77      9.02 o 
   4   2  23       95.19      102.96      9.64 o 
   5   2  23        3.45        9.69      6.85 o 
   6   2  23      104.22      116.70     11.51 o 
   7   2  23        2.54       -1.11      5.92 o 
   8   2  23       58.15       59.50      7.99 o 
  -8   3  23        0.11       -8.39      8.39 o 
  -7   3  23        0.43       -6.95      8.65 o 
  -6   3  23       13.90        3.59      8.39 o 
  -5   3  23        1.45        7.15      9.25 o 
  -4   3  23       25.01       11.01      8.10 o 
  -3   3  23       15.01       25.99      8.10 o 
  -2   3  23        1.14        4.63      7.32 o 
  -1   3  23      475.59      527.00     15.15 o 
   0   3  23       24.71       20.42      5.70 o 
   1   3  23        1.77       -1.26      4.61 o 
   2   3  23       76.94       66.46     18.50 o 
   3   3  23        0.03       -7.05      7.05 o 
   4   3  23        0.10       -8.81      8.81 o 
   5   3  23       29.85       49.33     12.33 o 
   6   3  23       17.56       23.62      8.39 o 
   7   3  23      256.60      266.71     15.31 o 
   8   3  23        8.55       14.41      8.65 o 
  -7   4  23        9.40        6.00      9.64 o 
  -6   4  23       14.38       17.85     16.30 o 
  -5   4  23        0.88        0.07     10.13 o 
  -4   4  23       16.44       15.69      8.39 o 
  -3   4  23       14.65        6.50     11.89 o 
  -2   4  23      303.38      297.90     15.54 o 
  -1   4  23       12.82       14.81      5.68 o 
   0   4  23       36.45       51.21      6.56 o 
   1   4  23        0.85        6.23      6.06 o 
   2   4  23        2.82       16.74     10.57 o 
   3   4  23        9.59       -4.40     10.57 o 
   4   4  23        9.53       -4.40     10.57 o 
   5   4  23      116.05      105.82     21.14 o 
   6   4  23      118.79      106.82     11.21 o 
   7   4  23        0.16       -1.06      7.77 o 
  -7   5  23       80.14       70.61     12.14 o 
  -6   5  23       64.28       73.29     11.84 o 
  -5   5  23       56.60       77.47     13.21 o 
  -4   5  23       81.91      102.78     11.51 o 
  -3   5  23       67.81       81.95     10.89 o 
  -2   5  23       17.97       12.93      7.77 o 
  -1   5  23       11.40       11.55      6.26 o 
   0   5  23      101.10       89.33     14.54 o 
   1   5  23       68.15       47.57     12.33 o 
   2   5  23       61.89       44.05     12.33 o 
   3   5  23       19.09        7.93     10.57 o 
   4   5  23       58.36       65.19     14.10 o 
   5   5  23      176.83      203.93     14.01 o 
   6   5  23        8.09       15.54      8.65 o 
   7   5  23       18.07       16.30      8.72 o 
  -6   6  23        2.22       -1.32      8.72 o 
  -5   6  23      119.88      142.94     18.06 o 
  -4   6  23        4.42       18.32      9.02 o 
  -3   6  23       77.99       88.14     16.30 o 
  -2   6  23        5.10        7.93     12.33 o 
  -1   6  23       35.19       10.57     12.33 o 
   0   6  23        2.52        7.05     10.57 o 
   1   6  23       83.07      114.53     16.74 o 
   2   6  23      114.22      135.67     16.74 o 
   3   6  23       81.68       86.34     15.86 o 
   4   6  23        7.20        9.98      8.39 o 
   5   6  23        9.62        9.92      8.39 o 
   6   6  23        0.49       -3.30      7.40 o 
  -5   7  23       35.51       49.22     10.78 o 
  -4   7  23        8.48        1.76     13.21 o 
  -3   7  23        1.70      -11.45     11.45 o 
  -2   7  23       22.25       22.02     13.21 o 
  -1   7  23        4.87       -8.81     11.45 o 
   0   7  23        0.45        5.29     11.45 o 
   1   7  23       26.12       24.77      9.25 o 
   2   7  23      114.09      145.55     12.46 o 
   3   7  23       23.00       49.94      9.64 o 
   4   7  23      115.23      158.76     15.42 o 
   5   7  23        2.25       13.70     10.57 o 
  -4   8  23       18.19        0.00     12.33 o 
  -3   8  23       53.08       81.93     16.74 o 
  -2   8  23        0.26        8.81     13.21 o 
  -1   8  23        3.81       26.43     12.33 o 
   0   8  23        2.87        1.76     12.33 o 
   1   8  23        9.26        5.35      8.39 o 
   2   8  23       80.31       95.86      8.98 o 
   3   8  23      276.81      326.17     14.68 o 
  -8   0  24       68.06       48.45     17.62 o 
  -6   0  24        2.76        9.69     13.21 o 
  -4   0  24        4.12       -7.93     10.57 o 
  -2   0  24       78.16       74.72     10.37 o 
   0   0  24       57.39       54.75      9.28 o 
   2   0  24      161.74      185.00     17.62 o 
   4   0  24        8.99       -7.93      9.69 o 
   6   0  24       46.84       27.31     11.45 o 
  -7   1  24       26.88       21.58      9.97 o 
  -6   1  24       23.15       11.40      9.64 o 
  -5   1  24      102.08      103.58     21.58 o 
  -4   1  24       24.63       21.77      8.65 o 
  -3   1  24        3.87        0.88      6.85 o 
  -2   1  24        6.52        4.07      5.49 o 
  -1   1  24       84.61       82.19      7.42 o 
   0   1  24        2.45        2.86      5.08 o 
   1   1  24      192.92      176.30     12.14 o 
   2   1  24       97.04       91.37     21.58 o 
   3   1  24       85.45       86.78      9.34 o 
   4   1  24       13.25        3.68      7.14 o 
   5   1  24        0.78       11.45     11.01 o 
   6   1  24       22.81       21.02      6.57 o 
   7   1  24       86.05       80.43      8.30 o 
  -7   2  24        3.51        9.56     10.26 o 
  -6   2  24      170.59      182.88     15.25 o 
  -5   2  24        0.42       21.03      9.28 o 
  -4   2  24       26.61       27.75      9.34 o 
  -3   2  24      134.47      146.20     12.14 o 
  -2   2  24       11.16       12.15      6.90 o 
  -1   2  24      103.82      101.17      8.10 o 
   0   2  24        1.51        0.96      4.91 o 
   1   2  24        0.05        9.25      7.48 o 
   2   2  24      111.43      127.64     10.89 o 
   3   2  24      120.92      152.26     11.21 o 
   4   2  24        0.53       -9.31      9.69 o 
   5   2  24      100.57      108.36     15.86 o 
   6   2  24        6.80       14.98      8.10 o 
   7   2  24       44.61       40.96      7.42 o 
  -7   3  24       19.29       21.01     10.26 o 
  -6   3  24        5.16       -2.64      9.34 o 
  -5   3  24       30.10       45.06     10.59 o 
  -4   3  24      127.61      138.45     13.08 o 
  -3   3  24        0.12       -4.19      7.77 o 
  -2   3  24      178.88      211.36     13.27 o 
  -1   3  24       15.10        6.62      5.31 o 
   0   3  24        3.37        2.94      6.10 o 
   1   3  24       19.33        8.27      7.14 o 
   2   3  24        6.76        3.12      6.77 o 
   3   3  24        0.11        2.49      7.14 o 
   4   3  24       86.94      110.12     16.74 o 
   5   3  24        1.46       -2.64     10.57 o 
   6   3  24      167.71      166.12     13.08 o 
   7   3  24        1.75       -3.92      6.34 o 
  -6   4  24       68.68       69.82     12.77 o 
  -5   4  24       19.22       25.11      9.97 o 
  -4   4  24       13.33       26.87      9.34 o 
  -3   4  24      178.58      194.27     13.92 o 
  -2   4  24       28.58       30.29      9.69 o 
  -1   4  24        2.38        8.14      6.18 o 
   0   4  24       45.45       55.65     16.74 o 
   1   4  24        0.73       -6.61      6.61 o 
   2   4  24       37.24       46.69     14.10 o 
   3   4  24       24.61       -4.40     10.57 o 
   4   4  24        0.02       -3.52     11.45 o 
   5   4  24      128.70      156.86     12.76 o 
   6   4  24       22.91       18.56     11.45 o 
  -6   5  24       27.77       35.87     10.89 o 
  -5   5  24       28.34       30.09     10.26 o 
  -4   5  24        0.46        0.88      8.72 o 
  -3   5  24        5.69        8.53      7.77 o 
  -2   5  24       32.55       20.46      8.39 o 
  -1   5  24       25.51       25.78      8.39 o 
   0   5  24       91.96       80.17     14.10 o 
   1   5  24       45.20       44.93     13.21 o 
   2   5  24       22.70       37.00     13.21 o 
   3   5  24      134.42      180.60     18.50 o 
   4   5  24      146.67      147.12     19.38 o 
   5   5  24        3.42        8.48      8.81 o 
  -5   6  24       22.19       14.70      9.91 o 
  -4   6  24      110.26      111.50     12.46 o 
  -3   6  24        0.89       14.79      9.02 o 
  -2   6  24       39.51       58.14     14.98 o 
  -1   6  24        5.80       11.45     12.33 o 
   0   6  24       51.62       63.43     14.98 o 
   1   6  24        0.26      -10.57     11.45 o 
   2   6  24       56.52       56.38     14.10 o 
   3   6  24        7.92        4.40     11.45 o 
   4   6  24       26.21       22.96      9.28 o 
   5   6  24        2.96       -7.48      7.48 o 
  -4   7  24        0.02       -8.81     13.21 o 
  -3   7  24       11.41        7.05     13.21 o 
  -2   7  24        0.45       16.74     13.21 o 
  -1   7  24       92.57      115.41     16.74 o 
   0   7  24       28.17       17.62     13.21 o 
   1   7  24       61.20       56.67     10.54 o 
   2   7  24        2.97       -8.10      8.10 o 
   3   7  24       15.15       15.42      8.72 o 
   0   8  24       34.74       35.24     14.10 o 
  -7   0  25       17.73       23.79     14.98 o 
  -5   0  25        0.84        3.52     12.33 o 
  -3   0  25      154.49      132.15     16.74 o 
  -1   0  25      197.82      192.05     19.38 o 
   1   0  25      157.00      177.07     16.74 o 
   3   0  25       11.73        7.05     10.57 o 
   5   0  25      309.05      358.55     24.67 o 
  -6   1  25       44.62       40.15     10.89 o 
  -5   1  25      187.47      234.50     16.20 o 
  -4   1  25       30.72       39.10     17.18 o 
  -3   1  25       79.44       97.33     15.42 o 
  -2   1  25       22.03       42.07     11.01 o 
  -1   1  25        0.09        6.87      6.39 o 
   0   1  25      124.13      133.65     14.10 o 
   1   1  25        1.05       -6.61      6.85 o 
   2   1  25       21.18        2.50      7.40 o 
   3   1  25        1.28        4.75      7.14 o 
   4   1  25        9.56       13.60      7.77 o 
   5   1  25       21.27       23.35      8.72 o 
   6   1  25      128.15      124.23      9.55 o 
  -6   2  25        7.52       13.21      9.97 o 
  -5   2  25       28.10       30.21      9.64 o 
  -4   2  25       26.21       20.29      9.02 o 
  -3   2  25       50.08       42.33      9.64 o 
  -2   2  25        0.74        2.90     12.77 o 
  -1   2  25        0.37       -6.77      6.77 o 
   0   2  25        7.15        7.12      9.25 o 
   1   2  25       90.01       84.57      9.91 o 
   2   2  25      130.78      162.42     12.41 o 
   3   2  25       60.28       66.11     17.62 o 
   4   2  25      263.53      264.40     14.95 o 
   5   2  25       11.08       20.26     12.33 o 
   6   2  25       10.96       -1.27      7.77 o 
  -6   3  25        0.05        0.88      9.34 o 
  -5   3  25      129.49      132.80     13.66 o 
  -4   3  25       35.36       51.54     10.59 o 
  -3   3  25       10.93       14.91     13.21 o 
  -2   3  25        0.67        3.45      7.77 o 
  -1   3  25        0.51       -2.64     10.13 o 
   0   3  25       86.51       89.78     10.26 o 
   1   3  25       75.07       56.03      9.34 o 
   2   3  25        2.34       -0.50     10.57 o 
   3   3  25      102.70      103.07     15.86 o 
   4   3  25       19.00       16.74     13.21 o 
   5   3  25       59.48       69.60     14.98 o 
   6   3  25        7.68        4.40     13.21 o 
  -5   4  25       61.55       59.35     11.84 o 
  -4   4  25      145.69      131.05     12.76 o 
  -3   4  25       40.30       42.81     10.26 o 
  -2   4  25        1.80        9.69      8.39 o 
  -1   4  25       10.90        4.20      8.03 o 
   0   4  25       17.69       13.14      7.77 o 
   1   4  25       45.39       39.64     12.33 o 
   2   4  25      128.05      174.43     19.38 o 
   3   4  25        2.25       -2.64     12.33 o 
   4   4  25       51.85       39.64     13.21 o 
   5   4  25       60.68       60.06     10.89 o 
  -4   5  25       27.94       33.13     11.45 o 
  -3   5  25       40.03       60.74     12.77 o 
  -2   5  25        3.91        2.06      8.39 o 
  -1   5  25       17.14        6.17     11.45 o 
   0   5  25       45.69       63.43     14.98 o 
   1   5  25       79.13       68.72     14.98 o 
   2   5  25       22.45       39.64     13.21 o 
   3   5  25       84.92      101.31     17.62 o 
   4   5  25       31.64       37.88     14.10 o 
  -3   6  25      110.02       85.45     17.62 o 
  -2   6  25       20.52       27.31     14.10 o 
  -1   6  25       38.00       31.71     14.98 o 
   0   6  25        2.86        7.05     13.21 o 
   1   6  25        0.50        3.52     13.21 o 
   2   6  25        4.89       22.91     13.21 o 
   3   6  25        0.37      -11.45     11.45 o 
  -4   0  26      188.30      209.67     22.02 o 
  -2   0  26       12.07       14.98     12.33 o 
   0   0  26       23.40       22.02     12.33 o 
   2   0  26       47.35       42.29     13.21 o 
   4   0  26      458.38      515.37     29.07 o 
  -5   1  26      120.08      124.54     14.01 o 
  -4   1  26        7.14        5.29      9.34 o 
  -3   1  26       43.03       62.48     15.42 o 
  -2   1  26       78.44       96.99     11.51 o 
  -1   1  26       43.43       57.82     10.26 o 
   0   1  26        0.31       -0.44      7.48 o 
   1   1  26        0.03       -6.85      6.85 o 
   2   1  26       44.82       42.00     21.58 o 
   3   1  26      116.43      152.04     12.41 o 
   4   1  26        6.24        6.44     13.66 o 
   5   1  26       19.10       26.61      9.02 o 
  -5   2  26       39.26       49.60     11.21 o 
  -4   2  26       40.72       57.91     10.89 o 
  -3   2  26       17.47       14.50     12.77 o 
  -2   2  26       30.85       36.56      9.97 o 
  -1   2  26        0.54       -6.17      7.48 o 
   0   2  26       79.24       92.46     10.89 o 
   1   2  26      114.80      129.08     11.84 o 
   2   2  26       47.29       60.98     16.74 o 
   3   2  26       39.79       48.10      9.91 o 
   4   2  26        6.34        4.40     11.45 o 
   5   2  26       17.47       17.62     13.21 o 
  -4   3  26       21.28       12.82      9.64 o 
  -3   3  26       10.29        9.66     13.66 o 
  -2   3  26        0.16        5.73      8.65 o 
  -1   3  26       59.00       65.63     29.07 o 
   0   3  26      211.16      219.65     14.95 o 
   1   3  26        3.47       -5.73      7.48 o 
   2   3  26       58.10       74.60     10.54 o 
   3   3  26       15.70       44.05     14.10 o 
   4   3  26        1.39       10.57     11.45 o 
  -4   4  26        2.24        2.64      9.34 o 
  -3   4  26        5.11        4.09     16.74 o 
  -2   4  26       17.72        7.49      8.72 o 
  -1   4  26       60.90       60.16     10.54 o 
   0   4  26       26.98       21.58      8.72 o 
   1   4  26      102.38      133.91     17.62 o 
   2   4  26       20.40       22.02     13.21 o 
   3   4  26       58.24       70.48     15.86 o 
  -2   5  26        3.03        9.16      9.28 o 
  -1   5  26       57.97       81.93     16.74 o 
   0   5  26       52.17       66.95     15.86 o 
   1   5  26        3.72       -5.29     11.45 o 
   2   5  26       21.43       18.50     13.21 o 
  -3   0  27        4.63       -7.05     12.33 o 
  -1   0  27       77.56       81.93     16.74 o 
   1   0  27      171.24      214.08     21.14 o 
   3   0  27      243.42      279.27     22.91 o 
  -3   1  27        5.76       11.67      8.89 o 
  -2   1  27       20.30       -2.67      8.65 o 
  -1   1  27        0.19       -0.20      8.37 o 
   0   1  27        1.21       -2.24     11.89 o 
   1   1  27       53.96       59.35     10.59 o 
   2   1  27      110.55      124.35     12.41 o 
   3   1  27       34.27       32.07      9.28 o 
  -3   2  27        5.19       13.51      9.28 o 
  -2   2  27        3.00       -8.39      8.39 o 
  -1   2  27       14.55        7.93      8.72 o 
   0   2  27      167.36      204.38     14.29 o 
   1   2  27       14.75        2.02      8.39 o 
   2   2  27       28.96       20.86     10.13 o 
   3   2  27        7.29        8.37      8.72 o 
  -2   3  27        3.26       -7.44     10.57 o 
  -1   3  27      100.71      123.44     12.46 o 
   0   3  27        1.82        6.87      9.02 o 
   1   3  27        3.11        1.82      8.65 o 
   2   3  27       12.29       -0.88     12.33 o 
                                                 
